# Supplementary material for: Tris(5,6-dimethyl-1,10-phenanthroline-κ2 N,N′)copper(II) bis­(hexa­fluorido­phosphate) acetonitrile monosolvate
Source: Acta Crystallogr Sect E Struct Rep Online. 2012 Jun 30;68(Pt 7):m987–8. doi: 10.1107/S1600536812028267 (PMC3393235; doi:10.1107/S1600536812028267)
Supplement: Supplementary file 1 [file e-68-0m987-sup1.cif]

##############################################################################
#                                                                            #
# This CIF contains the data in a paper accepted for publication in          #
# Acta Crystallographica Section E. It conforms to the requirements of       #
# Notes for Authors for Acta Crystallographica Section E, and has been       #
# peer reviewed under the auspices of the IUCr Commission on Journals.       #
#                                                                            #
# Full details of the Crystallographic Information File format               #
# are given in the paper "The Crystallographic Information File (CIF):       #
# a New Standard Archive File for Crystallography" by S. R. Hall, F. H.      #
# Allen and I. D. Brown [Acta Cryst. (1991), A47, 655-685].                  #
#                                                                            #
# The current version of the core CIF dictionary is obtainable from          #
# ftp://ftp.iucr.org/pub/cif_core.dic.                                       #
#                                                                            #
# Software is freely available for graphical display of the structure(s)     #
# in this CIF. For information consult the CIF software page                 #
# http://www.iucr.org/resources/cif/software.                                #
#                                                                            #
# This file may be used for bona fide research purposes within the           #
# scientific community so long as proper attribution is given to the journal # 
# article from which it was obtained.                                        #
#                                                                            #
##############################################################################
data_global
_audit_creation_method     'WinGX routine CIF_UPDATE'
_audit_conform_dict_name     cif_core.dic
_audit_conform_dict_version     2.4
_journal_date_recd_electronic     2012-06-08
_journal_date_accepted     2012-06-21
_journal_name_full     'Acta Crystallographica, Section E'
_journal_year     2012
_journal_volume     68
_journal_issue      7
_journal_page_first     m987
_journal_page_last     m988
_journal_paper_category     QM
_journal_paper_doi     10.1107/S1600536812028267
_journal_coeditor_code     RU2037
_publ_contact_author_name     'Flores-Alamo, Marcos'
_publ_contact_author_address
;
Facultad de Qu\'imica
Universidad Nacional Aut\'onoma de M\'exico, Coyoac\'an 04510,
DF, Mexico
;
_publ_contact_author_email     'mfa@unam.mx'
_publ_contact_author_fax     '52(55)56232522'
_publ_contact_author_phone     '52(55)56232524'
_publ_section_title
;
Tris(5,6-dimethyl-1,10-phenanthroline-\k^2^<i>N</i>,<i>N</i>')copper(II)
bis(hexafluoridophosphate) acetonitrile monosolvate
;
loop_
    _publ_author_name
    _publ_author_footnote
    _publ_author_address
    'Toledano-Maga\~na, Yanis' ?
;
Instituto de Investigaciones Biom\'edicas
Universidad Nacional Aut\'onoma de M\'exico, Coyoac\'an 04510, DF,
Mexico
;
    'Garc\'ia-Ramos, Juan-Carlos' .
;
Facultad de Qu\'imica
Universidad Nacional Aut\'onoma de M\'exico, Coyoac\'an 04510, DF, Mexico
;
    'Garc\'ia-Manrique, Consuelo' .
;
Facultad de Qu\'imica
Universidad Nacional Aut\'onoma de M\'exico, Coyoac\'an 04510, DF, Mexico
;
    'Flores-Alamo, Marcos' .
;
Facultad de Qu\'imica
Universidad Nacional Aut\'onoma de M\'exico, Coyoac\'an 04510, DF, Mexico
;
    'Ruiz-Azuara, Lena' .
;
Facultad de Qu\'imica
Universidad Nacional Aut\'onoma de M\'exico, Coyoac\'an 04510, DF, Mexico
;
_publ_section_synopsis     .
data_I
_audit_creation_method     'WinGX routine CIF_UPDATE'
_audit_conform_dict_name     cif_core.dic
_audit_conform_dict_version     2.4
_chemical_name_systematic
;
Tris(5,6-dimethyl-1,10-phenanthroline-\k^2^<i>N</i>,<i>N</i>')copper(II)
bis(hexafluoridophosphate) acetonitrile monosolvate
;
_chemical_formula_moiety     'C42 H36 Cu N6 2+, 2(F6 P -), C2 H3 N'
_chemical_formula_sum     'C44 H39 Cu F12 N7 P2'
_chemical_formula_iupac     '[Cu (C14 H12 N2)3] (P F6)2, C2 H3 N'
_chemical_formula_weight     1019.3
_space_group_crystal_system     monoclinic
_space_group_name_H-M_alt     'P 21/n'
_space_group_name_Hall     '-P 2yn'
loop_
    _space_group_symop_operation_xyz
    'x, y, z'
    '-x+1/2, y+1/2, -z+1/2'
    '-x, -y, -z'
    'x-1/2, -y-1/2, z-1/2'
_cell_length_a     9.8566(3)
_cell_length_b     19.9317(7)
_cell_length_c     22.1822(6)
_cell_angle_alpha     90
_cell_angle_beta     93.603(3)
_cell_angle_gamma     90
_cell_volume     4349.3(2)
_cell_formula_units_Z     4
_cell_measurement_reflns_used     6486
_cell_measurement_theta_min     3.4285
_cell_measurement_theta_max     25.9997
_cell_measurement_temperature     130(2)
_exptl_crystal_description     block
_exptl_crystal_colour     blue
_exptl_crystal_size_max     0.343
_exptl_crystal_size_mid     0.2076
_exptl_crystal_size_min     0.0924
_exptl_crystal_density_diffrn     1.557
_exptl_crystal_density_method     'not measured'
_exptl_crystal_F_000     2076
loop_
    _exptl_crystal_face_index_h
    _exptl_crystal_face_index_k
    _exptl_crystal_face_index_l
    _exptl_crystal_face_perp_dist
    3 -3 -30 0.0462
    -3 3 30 0.0462
    -1 27 13 0.1033
    1 -27 -13 0.1033
    -14 -4 5 0.0877
    14 4 -5 0.0877
_exptl_absorpt_coefficient_mu     0.67
_exptl_absorpt_correction_type     analytical
_exptl_absorpt_process_details
;
(CrysAlis PRO; Oxford Diffraction, 2009)
;
_exptl_absorpt_correction_T_min     0.643
_exptl_absorpt_correction_T_max     0.84
_exptl_special_details     ?
_diffrn_ambient_temperature     130(2)
_diffrn_radiation_type     MoK\a
_diffrn_radiation_wavelength     0.71073
_diffrn_radiation_source     ?
_diffrn_radiation_monochromator     graphite
_diffrn_measurement_device_type     'Oxford Diffraction Xcalibur, Atlas, Gemini'
_diffrn_measurement_method     '\w scans'
_diffrn_detector_area_resol_mean     10.4685
_diffrn_reflns_number     20467
_diffrn_reflns_av_R_equivalents     0.0372
_diffrn_reflns_theta_min     3.44
_diffrn_reflns_theta_max     26.07
_diffrn_reflns_theta_full     26.07
_diffrn_measured_fraction_theta_max     0.996
_diffrn_measured_fraction_theta_full     0.996
_diffrn_reflns_limit_h_min     -11
_diffrn_reflns_limit_h_max     12
_diffrn_reflns_limit_k_min     -24
_diffrn_reflns_limit_k_max     19
_diffrn_reflns_limit_l_min     -27
_diffrn_reflns_limit_l_max     22
_refine_special_details
;
Refinement of <i>F</i>^2^ against ALL reflections. The weighted <i>R</i>-factor
<i>wR</i> and goodness of fit <i>S</i> are based on <i>F</i>^2^, conventional
<i>R</i>-factors <i>R</i> are based on <i>F</i>, with <i>F</i> set to zero for
negative <i>F</i>^2^. The threshold expression of <i>F</i>^2^ >
2\s(<i>F</i>^2^) is used only for calculating <i>R</i>-factors(gt) <i>etc</i>.
and is not relevant to the choice of reflections for refinement.
<i>R</i>-factors based on <i>F</i>^2^ are statistically about twice as large
as those based on <i>F</i>, and <i>R</i>- factors based on ALL data will be
even larger.
;
_reflns_number_total     8596
_reflns_number_gt     5782
_reflns_threshold_expression     I>2\s(I)
_refine_ls_structure_factor_coef     Fsqd
_refine_ls_matrix_type     full
_refine_ls_R_factor_all     0.0654
_refine_ls_R_factor_gt     0.0391
_refine_ls_wR_factor_gt     0.0911
_refine_ls_wR_factor_ref     0.0965
_refine_ls_goodness_of_fit_ref     0.917
_refine_ls_restrained_S_all     0.917
_refine_ls_number_reflns     8596
_refine_ls_number_parameters     602
_refine_ls_number_restraints     0
_refine_ls_hydrogen_treatment     constr
_refine_ls_weighting_scheme     calc
_refine_ls_weighting_details
         'calc w=1/[\s^2^(Fo^2^)+(0.0518P)^2^+0.0000P] where P=(Fo^2^+2Fc^2^)/3'
_atom_sites_solution_hydrogens     geom
_atom_sites_solution_primary     direct
_atom_sites_solution_secondary     difmap
_refine_ls_shift/su_max     0.001
_refine_ls_shift/su_mean     0
_refine_diff_density_max     0.988
_refine_diff_density_min     -0.422
_refine_ls_extinction_method     none
loop_
    _atom_type_symbol
    _atom_type_description
    _atom_type_scat_dispersion_real
    _atom_type_scat_dispersion_imag
    _atom_type_scat_source
    C C 0.0033 0.0016 'International Tables Vol C Tables 4.2.6.8 and 6.1.1.4'
    H H 0 0 'International Tables Vol C Tables 4.2.6.8 and 6.1.1.4'
    Cu Cu 0.3201 1.2651 'International Tables Vol C Tables 4.2.6.8 and 6.1.1.4'
    N N 0.0061 0.0033 'International Tables Vol C Tables 4.2.6.8 and 6.1.1.4'
    P P 0.1023 0.0942 'International Tables Vol C Tables 4.2.6.8 and 6.1.1.4'
    F F 0.0171 0.0103 'International Tables Vol C Tables 4.2.6.8 and 6.1.1.4'
_computing_data_collection
;
CrysAlis CCD (Oxford Diffraction (2009)
;
_computing_cell_refinement
;
CrysAlis RED (Oxford Diffraction 2009)
;
_computing_data_reduction
;
CrysAlis RED (Oxford Diffraction 2009)
;
_computing_structure_solution     'SHELXS97 (Sheldrick, 2008)'
_computing_structure_refinement     'SHELXL97 (Sheldrick, 2008)'
_computing_molecular_graphics     'ORTEP-3 for Windows (Farrugia, 1997)'
_computing_publication_material     'WinGX (Farrugia, 1999)'
loop_
    _atom_site_type_symbol
    _atom_site_label
    _atom_site_fract_x
    _atom_site_fract_y
    _atom_site_fract_z
    _atom_site_U_iso_or_equiv
    _atom_site_adp_type
    _atom_site_calc_flag
    _atom_site_refinement_flags
    _atom_site_occupancy
    _atom_site_symmetry_multiplicity
    _atom_site_disorder_assembly
    _atom_site_disorder_group
    C C1 0.5532(3) 0.21466(13) 0.11579(11) 0.0210(6) Uani d . 1 1 . .
    H H1 0.6285 0.2048 0.0926 0.025 Uiso calc R 1 1 . .
    C C1A 0.3305(3) 0.27265(14) -0.13015(10) 0.0219(6) Uani d . 1 1 . .
    H H1A 0.2777 0.234 -0.1227 0.026 Uiso calc R 1 1 . .
    C C1B 0.7496(3) 0.24812(15) -0.03627(11) 0.0297(7) Uani d . 1 1 . .
    H H1B 0.7672 0.2916 -0.0201 0.036 Uiso calc R 1 1 . .
    C C2 0.5593(3) 0.19719(14) 0.17668(10) 0.0245(6) Uani d . 1 1 . .
    H H2 0.6372 0.175 0.1945 0.029 Uiso calc R 1 1 . .
    C C2A 0.3324(3) 0.29670(14) -0.18916(10) 0.0245(6) Uani d . 1 1 . .
    H H2A 0.2821 0.2744 -0.2212 0.029 Uiso calc R 1 1 . .
    C C2B 0.8519(3) 0.21597(17) -0.06489(12) 0.0355(8) Uani d . 1 1 . .
    H H2B 0.9374 0.2372 -0.0681 0.043 Uiso calc R 1 1 . .
    C C3 0.4527(3) 0.21216(14) 0.21058(11) 0.0263(6) Uani d . 1 1 . .
    H H3 0.4563 0.2002 0.2521 0.032 Uiso calc R 1 1 . .
    C C3A 0.4067(3) 0.35210(14) -0.20058(11) 0.0243(6) Uani d . 1 1 . .
    H H3A 0.4094 0.3683 -0.2408 0.029 Uiso calc R 1 1 . .
    C C3B 0.8290(3) 0.15336(16) -0.08846(11) 0.0316(7) Uani d . 1 1 . .
    H H3B 0.8985 0.1309 -0.1083 0.038 Uiso calc R 1 1 . .
    C C4 0.3372(3) 0.24522(12) 0.18435(10) 0.0188(6) Uani d . 1 1 . .
    C C4A 0.4801(3) 0.38584(13) -0.15286(10) 0.0201(6) Uani d . 1 1 . .
    C C4B 0.7020(3) 0.12232(14) -0.08313(10) 0.0250(6) Uani d . 1 1 . .
    C C5 0.2224(3) 0.26558(14) 0.21789(11) 0.0244(6) Uani d . 1 1 . .
    C C5A 0.5594(3) 0.44604(14) -0.16013(11) 0.0249(6) Uani d . 1 1 . .
    C C5B 0.6704(3) 0.05518(15) -0.10550(11) 0.0310(7) Uani d . 1 1 . .
    C C6 0.1182(3) 0.30107(13) 0.19016(11) 0.0241(6) Uani d . 1 1 . .
    C C6A 0.6233(3) 0.47694(13) -0.11138(11) 0.0223(6) Uani d . 1 1 . .
    C C6B 0.5512(3) 0.02559(14) -0.09430(11) 0.0295(7) Uani d . 1 1 . .
    C C7 0.1167(3) 0.31453(13) 0.12576(10) 0.0203(6) Uani d . 1 1 . .
    C C7A 0.6171(3) 0.44820(13) -0.05164(11) 0.0201(6) Uani d . 1 1 . .
    C C7B 0.4483(3) 0.06267(13) -0.06392(10) 0.0239(6) Uani d . 1 1 . .
    C C8 0.0110(3) 0.34946(13) 0.09339(12) 0.0258(6) Uani d . 1 1 . .
    H H8 -0.0647 0.3654 0.1137 0.031 Uiso calc R 1 1 . .
    C C8A 0.6846(3) 0.47501(14) 0.00109(11) 0.0247(6) Uani d . 1 1 . .
    H H8A 0.7379 0.5145 -0.0014 0.03 Uiso calc R 1 1 . .
    C C8B 0.3204(3) 0.03597(15) -0.05259(11) 0.0329(7) Uani d . 1 1 . .
    H H8B 0.299 -0.009 -0.0636 0.039 Uiso calc R 1 1 . .
    C C9 0.0173(3) 0.36040(14) 0.03297(12) 0.0269(6) Uani d . 1 1 . .
    H H9 -0.0529 0.3846 0.0112 0.032 Uiso calc R 1 1 . .
    C C9A 0.6732(3) 0.44432(14) 0.05564(11) 0.0263(6) Uani d . 1 1 . .
    H H9A 0.719 0.4622 0.091 0.032 Uiso calc R 1 1 . .
    C C9B 0.2267(3) 0.07456(16) -0.02572(12) 0.0341(7) Uani d . 1 1 . .
    H H9B 0.1411 0.0562 -0.0171 0.041 Uiso calc R 1 1 . .
    C C10 0.1275(3) 0.33591(13) 0.00339(11) 0.0229(6) Uani d . 1 1 . .
    H H10 0.1298 0.3431 -0.0389 0.028 Uiso calc R 1 1 . .
    C C10A 0.5942(3) 0.38676(14) 0.05904(11) 0.0238(6) Uani d . 1 1 . .
    H H10A 0.5863 0.3662 0.0973 0.029 Uiso calc R 1 1 . .
    C C10B 0.2580(3) 0.14107(14) -0.01109(11) 0.0279(7) Uani d . 1 1 . .
    H H10B 0.1914 0.168 0.0064 0.033 Uiso calc R 1 1 . .
    C C11 0.2236(3) 0.29286(12) 0.09263(10) 0.0172(5) Uani d . 1 1 . .
    C C11A 0.5413(3) 0.38987(13) -0.04406(10) 0.0182(6) Uani d . 1 1 . .
    C C11B 0.4733(3) 0.12973(13) -0.04594(10) 0.0203(6) Uani d . 1 1 . .
    C C12 0.3380(3) 0.25989(12) 0.12250(10) 0.0164(5) Uani d . 1 1 . .
    C C12A 0.4711(2) 0.35829(12) -0.09492(10) 0.0171(5) Uani d . 1 1 . .
    C C12B 0.6041(3) 0.15872(13) -0.05341(10) 0.0194(6) Uani d . 1 1 . .
    C C13 0.2285(3) 0.24542(17) 0.28391(11) 0.0393(8) Uani d . 1 1 . .
    H H13A 0.1479 0.2624 0.3026 0.059 Uiso calc R 1 1 . .
    H H13B 0.3104 0.2644 0.3047 0.059 Uiso calc R 1 1 . .
    H H13C 0.2313 0.1964 0.2871 0.059 Uiso calc R 1 1 . .
    C C13A 0.5722(3) 0.47206(16) -0.22359(11) 0.0389(8) Uani d . 1 1 . .
    H H13D 0.6152 0.5164 -0.2218 0.058 Uiso calc R 1 1 . .
    H H13E 0.4816 0.4756 -0.2443 0.058 Uiso calc R 1 1 . .
    H H13F 0.628 0.4411 -0.2458 0.058 Uiso calc R 1 1 . .
    C C13B 0.7767(4) 0.02161(19) -0.14158(15) 0.0549(10) Uani d . 1 1 . .
    H H13G 0.8516 0.0057 -0.1141 0.082 Uiso calc R 1 1 . .
    H H13H 0.8114 0.0539 -0.1701 0.082 Uiso calc R 1 1 . .
    H H13I 0.7358 -0.0166 -0.1638 0.082 Uiso calc R 1 1 . .
    C C14 0.0007(3) 0.32836(16) 0.22315(12) 0.0369(7) Uani d . 1 1 . .
    H H14A 0.0139 0.3174 0.2662 0.055 Uiso calc R 1 1 . .
    H H14B -0.0842 0.3082 0.2065 0.055 Uiso calc R 1 1 . .
    H H14C -0.0037 0.3772 0.2182 0.055 Uiso calc R 1 1 . .
    C C14A 0.7017(3) 0.54104(14) -0.11791(13) 0.0321(7) Uani d . 1 1 . .
    H H14D 0.7988 0.5308 -0.1188 0.048 Uiso calc R 1 1 . .
    H H14E 0.6869 0.5706 -0.0836 0.048 Uiso calc R 1 1 . .
    H H14F 0.6705 0.5634 -0.1556 0.048 Uiso calc R 1 1 . .
    C C14B 0.5192(4) -0.04628(15) -0.11287(13) 0.0424(8) Uani d . 1 1 . .
    H H14G 0.4664 -0.0465 -0.1518 0.064 Uiso calc R 1 1 . .
    H H14H 0.4663 -0.0677 -0.0822 0.064 Uiso calc R 1 1 . .
    H H14I 0.6042 -0.071 -0.1166 0.064 Uiso calc R 1 1 . .
    C C59 0.2641(4) 0.05070(17) 0.78344(15) 0.0481(9) Uani d . 1 1 . .
    H H59A 0.3583 0.0615 0.7967 0.072 Uiso calc R 1 1 . .
    H H59B 0.258 0.0423 0.7398 0.072 Uiso calc R 1 1 . .
    H H59C 0.2352 0.0106 0.8047 0.072 Uiso calc R 1 1 . .
    C C61 0.1786(5) 0.1053(2) 0.7965(2) 0.0732(13) Uani d . 1 1 . .
    Cu Cu1 0.42728(3) 0.267704(15) 0.001112(12) 0.01713(9) Uani d . 1 1 . .
    N N1 0.4453(2) 0.24472(10) 0.08931(8) 0.0180(5) Uani d . 1 1 . .
    N N1A 0.3996(2) 0.30174(10) -0.08428(8) 0.0179(5) Uani d . 1 1 . .
    N N1B 0.6283(2) 0.22133(11) -0.03035(9) 0.0238(5) Uani d . 1 1 . .
    N N2 0.2294(2) 0.30295(10) 0.03186(8) 0.0190(5) Uani d . 1 1 . .
    N N2A 0.5294(2) 0.35941(11) 0.01066(8) 0.0198(5) Uani d . 1 1 . .
    N N2B 0.3779(2) 0.16806(11) -0.02082(8) 0.0215(5) Uani d . 1 1 . .
    N N3 0.1085(5) 0.1501(2) 0.8097(2) 0.1129(16) Uani d . 1 1 . .
    P P1 0.93016(7) 0.12973(4) 0.10542(3) 0.02482(17) Uani d . 1 1 . .
    P P2 0.03660(8) 0.42966(4) 0.84305(3) 0.02755(18) Uani d . 1 1 . .
    F F1 0.78807(15) 0.12757(8) 0.06591(7) 0.0332(4) Uani d . 1 1 . .
    F F2 0.98902(18) 0.18154(10) 0.05951(7) 0.0497(5) Uani d . 1 1 . .
    F F3 0.98123(19) 0.06887(10) 0.06639(9) 0.0575(6) Uani d . 1 1 . .
    F F4 0.8699(2) 0.07824(10) 0.15167(7) 0.0652(7) Uani d . 1 1 . .
    F F5 0.87735(18) 0.19075(9) 0.14395(8) 0.0497(5) Uani d . 1 1 . .
    F F6 1.07090(19) 0.13123(9) 0.14446(8) 0.0535(5) Uani d . 1 1 . .
    F F7 0.18126(16) 0.42809(8) 0.88046(7) 0.0390(4) Uani d . 1 1 . .
    F F8 0.02636(18) 0.34994(8) 0.85120(7) 0.0404(4) Uani d . 1 1 . .
    F F9 0.10949(18) 0.41899(9) 0.78168(6) 0.0397(4) Uani d . 1 1 . .
    F F10 0.0491(2) 0.50900(9) 0.83575(7) 0.0510(5) Uani d . 1 1 . .
    F F11 -0.03529(19) 0.44029(10) 0.90485(7) 0.0470(5) Uani d . 1 1 . .
    F F12 -0.10720(18) 0.43035(11) 0.80643(7) 0.0530(5) Uani d . 1 1 . .
loop_
    _atom_site_aniso_label
    _atom_site_aniso_U_11
    _atom_site_aniso_U_22
    _atom_site_aniso_U_33
    _atom_site_aniso_U_12
    _atom_site_aniso_U_13
    _atom_site_aniso_U_23
    C1 0.0203(14) 0.0184(14) 0.0242(13) 0.0031(12) -0.0003(11) -0.0012(11)
    C1A 0.0193(14) 0.0213(15) 0.0249(13) 0.0001(12) -0.0006(10) -0.0044(12)
    C1B 0.0302(17) 0.0305(17) 0.0275(14) -0.0063(14) -0.0047(12) 0.0021(12)
    C2 0.0265(15) 0.0237(15) 0.0226(13) 0.0053(13) -0.0050(11) -0.0008(12)
    C2A 0.0258(15) 0.0287(16) 0.0183(12) 0.0031(13) -0.0046(11) -0.0034(12)
    C2B 0.0232(16) 0.052(2) 0.0314(15) -0.0040(15) 0.0008(12) 0.0102(15)
    C3 0.0383(17) 0.0225(15) 0.0174(12) -0.0008(13) -0.0037(12) 0.0009(11)
    C3A 0.0247(15) 0.0303(16) 0.0179(12) 0.0037(13) 0.0022(11) 0.0017(12)
    C3B 0.0266(17) 0.044(2) 0.0242(14) 0.0089(15) 0.0045(12) 0.0069(14)
    C4 0.0238(15) 0.0133(13) 0.0196(12) -0.0035(11) 0.0033(10) -0.0020(10)
    C4A 0.0177(14) 0.0220(15) 0.0208(12) 0.0052(12) 0.0033(10) 0.0000(11)
    C4B 0.0289(16) 0.0288(16) 0.0173(12) 0.0088(14) 0.0004(11) 0.0032(12)
    C5 0.0319(16) 0.0211(15) 0.0209(12) -0.0051(13) 0.0077(11) -0.0022(12)
    C5A 0.0223(15) 0.0238(15) 0.0293(14) 0.0016(13) 0.0066(11) 0.0048(12)
    C5B 0.0417(19) 0.0269(17) 0.0245(14) 0.0162(15) 0.0030(13) -0.0030(13)
    C6 0.0283(16) 0.0182(14) 0.0267(13) -0.0025(13) 0.0101(11) 0.0000(12)
    C6A 0.0192(14) 0.0185(14) 0.0301(14) 0.0027(12) 0.0081(11) 0.0010(12)
    C6B 0.0449(19) 0.0181(15) 0.0253(14) 0.0088(14) 0.0003(13) -0.0023(12)
    C7 0.0236(15) 0.0138(13) 0.0239(13) -0.0031(12) 0.0053(11) -0.0033(11)
    C7A 0.0136(14) 0.0181(14) 0.0286(13) 0.0038(11) 0.0029(10) -0.0044(11)
    C7B 0.0355(17) 0.0190(14) 0.0171(12) 0.0013(13) 0.0000(11) -0.0005(11)
    C8 0.0204(15) 0.0207(15) 0.0368(15) -0.0003(12) 0.0049(12) -0.0004(13)
    C8A 0.0203(15) 0.0170(14) 0.0367(15) 0.0007(12) 0.0018(11) -0.0070(12)
    C8B 0.049(2) 0.0219(16) 0.0271(14) -0.0041(15) -0.0003(13) -0.0005(13)
    C9 0.0199(15) 0.0216(15) 0.0385(16) 0.0040(12) -0.0041(12) 0.0022(13)
    C9A 0.0235(15) 0.0270(16) 0.0278(14) 0.0007(13) -0.0040(11) -0.0116(13)
    C9B 0.0319(17) 0.0358(18) 0.0353(15) -0.0085(15) 0.0079(13) 0.0044(14)
    C10 0.0241(15) 0.0206(15) 0.0233(13) 0.0000(13) -0.0045(11) 0.0015(12)
    C10A 0.0270(16) 0.0247(15) 0.0193(12) 0.0047(13) -0.0002(11) -0.0045(12)
    C10B 0.0306(17) 0.0279(16) 0.0258(14) 0.0012(14) 0.0075(12) 0.0003(12)
    C11 0.0215(14) 0.0106(12) 0.0194(12) -0.0035(11) 0.0013(10) -0.0029(10)
    C11A 0.0168(14) 0.0167(14) 0.0213(12) 0.0035(11) 0.0019(10) 0.0001(11)
    C11B 0.0284(16) 0.0182(14) 0.0144(11) 0.0056(12) 0.0012(11) 0.0024(11)
    C12 0.0208(14) 0.0115(12) 0.0168(11) -0.0034(11) 0.0002(10) -0.0028(10)
    C12A 0.0147(13) 0.0167(14) 0.0199(12) 0.0027(11) 0.0019(10) -0.0008(11)
    C12B 0.0257(15) 0.0193(14) 0.0130(11) 0.0067(12) 0.0000(10) 0.0013(11)
    C13 0.045(2) 0.051(2) 0.0232(14) 0.0070(17) 0.0122(13) 0.0049(14)
    C13A 0.048(2) 0.0389(19) 0.0305(15) -0.0091(16) 0.0043(14) 0.0113(14)
    C13B 0.060(2) 0.049(2) 0.058(2) 0.026(2) 0.0203(17) -0.0133(18)
    C14 0.0410(19) 0.0337(18) 0.0382(16) 0.0100(16) 0.0205(14) 0.0043(14)
    C14A 0.0313(17) 0.0229(16) 0.0429(16) -0.0037(14) 0.0078(13) 0.0012(14)
    C14B 0.063(2) 0.0213(17) 0.0431(17) 0.0065(16) 0.0057(16) -0.0087(14)
    C59 0.047(2) 0.042(2) 0.057(2) -0.0012(18) 0.0131(17) 0.0123(17)
    C61 0.072(3) 0.049(3) 0.098(3) -0.019(3) 0.008(3) 0.003(3)
    Cu1 0.02005(17) 0.01618(17) 0.01505(15) -0.00045(14) 0.00014(11)
                                                                    -0.00118(13)
    N1 0.0195(12) 0.0158(11) 0.0186(10) 0.0003(9) 0.0006(8) -0.0018(9)
    N1A 0.0167(11) 0.0161(11) 0.0207(10) 0.0006(9) 0.0004(8) -0.0025(9)
    N1B 0.0301(13) 0.0202(13) 0.0204(10) -0.0002(11) -0.0029(9) -0.0003(10)
    N2 0.0210(12) 0.0169(12) 0.0189(10) 0.0002(10) -0.0010(9) -0.0033(9)
    N2A 0.0181(12) 0.0201(12) 0.0213(10) 0.0004(10) 0.0016(9) -0.0033(9)
    N2B 0.0262(13) 0.0224(12) 0.0162(10) 0.0039(11) 0.0036(9) 0.0002(9)
    N3 0.111(4) 0.078(3) 0.152(4) -0.009(3) 0.023(3) -0.022(3)
    P1 0.0245(4) 0.0236(4) 0.0261(3) 0.0015(3) -0.0006(3) 0.0013(3)
    P2 0.0312(4) 0.0258(4) 0.0251(4) 0.0061(3) -0.0020(3) -0.0028(3)
    F1 0.0238(9) 0.0352(10) 0.0400(9) 0.0040(8) -0.0027(7) -0.0013(8)
    F2 0.0442(11) 0.0628(13) 0.0426(9) -0.0153(10) 0.0059(8) 0.0144(9)
    F3 0.0413(11) 0.0521(13) 0.0776(13) 0.0195(10) -0.0091(10) -0.0309(11)
    F4 0.0966(17) 0.0602(14) 0.0367(9) -0.0424(13) -0.0132(10) 0.0215(10)
    F5 0.0388(11) 0.0458(12) 0.0659(11) -0.0044(9) 0.0132(9) -0.0276(10)
    F6 0.0442(12) 0.0435(12) 0.0688(12) 0.0025(9) -0.0291(10) -0.0036(10)
    F7 0.0357(10) 0.0354(10) 0.0443(9) -0.0017(8) -0.0093(8) -0.0096(8)
    F8 0.0501(12) 0.0291(10) 0.0409(9) -0.0071(9) -0.0069(8) -0.0016(8)
    F9 0.0519(11) 0.0383(11) 0.0295(8) 0.0069(9) 0.0076(8) -0.0026(8)
    F10 0.0838(15) 0.0231(10) 0.0463(10) 0.0131(10) 0.0066(9) 0.0018(8)
    F11 0.0539(12) 0.0581(13) 0.0299(8) 0.0206(10) 0.0096(8) 0.0007(8)
    F12 0.0383(11) 0.0735(14) 0.0452(10) 0.0160(10) -0.0131(8) -0.0013(10)
_geom_special_details
;
All s.u.'s (except the s.u. in the dihedral angle between two l.s. planes) are
estimated using the full covariance matrix. The cell s.u.'s are taken into
account individually in the estimation of s.u.'s in distances, angles and
torsion angles; correlations between s.u.'s in cell parameters are only used
when they are defined by crystal symmetry. An approximate (isotropic)
treatment of cell s.u.'s is used for estimating s.u.'s involving l.s. planes.
;
loop_
    _geom_bond_atom_site_label_1
    _geom_bond_atom_site_label_2
    _geom_bond_site_symmetry_2
    _geom_bond_distance
    _geom_bond_publ_flag
    C1 N1 . 1.326(3) ?
    C1 C2 . 1.392(3) ?
    C1 H1 . 0.95 ?
    C1A N1A . 1.322(3) ?
    C1A C2A . 1.395(3) ?
    C1A H1A . 0.95 ?
    C1B N1B . 1.323(3) ?
    C1B C2B . 1.383(4) ?
    C1B H1B . 0.95 ?
    C2 C3 . 1.363(4) ?
    C2 H2 . 0.95 ?
    C2A C3A . 1.357(4) ?
    C2A H2A . 0.95 ?
    C2B C3B . 1.366(4) ?
    C2B H2B . 0.95 ?
    C3 C4 . 1.409(4) ?
    C3 H3 . 0.95 ?
    C3A C4A . 1.414(3) ?
    C3A H3A . 0.95 ?
    C3B C4B . 1.408(4) ?
    C3B H3B . 0.95 ?
    C4 C12 . 1.403(3) ?
    C4 C5 . 1.451(4) ?
    C4A C12A . 1.405(3) ?
    C4A C5A . 1.447(4) ?
    C4B C12B . 1.404(4) ?
    C4B C5B . 1.454(4) ?
    C5 C6 . 1.361(4) ?
    C5 C13 . 1.516(3) ?
    C5A C6A . 1.364(4) ?
    C5A C13A . 1.513(3) ?
    C5B C6B . 1.352(4) ?
    C5B C13B . 1.513(4) ?
    C6 C7 . 1.453(3) ?
    C6 C14 . 1.509(4) ?
    C6A C7A . 1.448(3) ?
    C6A C14A . 1.505(4) ?
    C6B C7B . 1.454(4) ?
    C6B C14B . 1.518(4) ?
    C7 C11 . 1.391(3) ?
    C7 C8 . 1.411(4) ?
    C7A C11A . 1.398(4) ?
    C7A C8A . 1.413(3) ?
    C7B C8B . 1.405(4) ?
    C7B C11B . 1.412(4) ?
    C8 C9 . 1.363(4) ?
    C8 H8 . 0.95 ?
    C8A C9A . 1.367(4) ?
    C8A H8A . 0.95 ?
    C8B C9B . 1.367(4) ?
    C8B H8B . 0.95 ?
    C9 C10 . 1.392(4) ?
    C9 H9 . 0.95 ?
    C9A C10A . 1.391(4) ?
    C9A H9A . 0.95 ?
    C9B C10B . 1.395(4) ?
    C9B H9B . 0.95 ?
    C10 N2 . 1.327(3) ?
    C10 H10 . 0.95 ?
    C10A N2A . 1.331(3) ?
    C10A H10A . 0.95 ?
    C10B N2B . 1.328(4) ?
    C10B H10B . 0.95 ?
    C11 N2 . 1.368(3) ?
    C11 C12 . 1.431(3) ?
    C11A N2A . 1.369(3) ?
    C11A C12A . 1.432(3) ?
    C11B N2B . 1.358(3) ?
    C11B C12B . 1.432(4) ?
    C12 N1 . 1.360(3) ?
    C12A N1A . 1.358(3) ?
    C12B N1B . 1.364(3) ?
    C13 H13A . 0.98 ?
    C13 H13B . 0.98 ?
    C13 H13C . 0.98 ?
    C13A H13D . 0.98 ?
    C13A H13E . 0.98 ?
    C13A H13F . 0.98 ?
    C13B H13G . 0.98 ?
    C13B H13H . 0.98 ?
    C13B H13I . 0.98 ?
    C14 H14A . 0.98 ?
    C14 H14B . 0.98 ?
    C14 H14C . 0.98 ?
    C14A H14D . 0.98 ?
    C14A H14E . 0.98 ?
    C14A H14F . 0.98 ?
    C14B H14G . 0.98 ?
    C14B H14H . 0.98 ?
    C14B H14I . 0.98 ?
    C59 C61 . 1.418(6) ?
    C59 H59A . 0.98 ?
    C59 H59B . 0.98 ?
    C59 H59C . 0.98 ?
    C61 N3 . 1.176(6) ?
    Cu1 N1 . 2.0063(19) yes
    Cu1 N1A . 2.0144(19) yes
    Cu1 N2A . 2.091(2) yes
    Cu1 N2B . 2.095(2) yes
    Cu1 N2 . 2.220(2) yes
    Cu1 N1B . 2.333(2) yes
    P1 F2 . 1.5857(18) ?
    P1 F6 . 1.5889(17) ?
    P1 F3 . 1.5904(19) ?
    P1 F4 . 1.5923(19) ?
    P1 F5 . 1.5927(18) ?
    P1 F1 1 1.6053(15) ?
    P1 F1 . 1.6053(15) ?
    P2 F12 . 1.5888(17) ?
    P2 F9 . 1.5930(17) ?
    P2 F10 . 1.5954(19) ?
    P2 F11 . 1.5963(17) ?
    P2 F8 . 1.6030(18) ?
    P2 F7 . 1.6044(16) ?
    F1 F1 1 0.000(6) ?
loop_
    _geom_angle_atom_site_label_1
    _geom_angle_atom_site_label_2
    _geom_angle_atom_site_label_3
    _geom_angle_site_symmetry_1
    _geom_angle_site_symmetry_3
    _geom_angle
    _geom_angle_publ_flag
    N1 C1 C2 . . 121.8(2) ?
    N1 C1 H1 . . 119.1 ?
    C2 C1 H1 . . 119.1 ?
    N1A C1A C2A . . 122.3(3) ?
    N1A C1A H1A . . 118.8 ?
    C2A C1A H1A . . 118.8 ?
    N1B C1B C2B . . 123.2(3) ?
    N1B C1B H1B . . 118.4 ?
    C2B C1B H1B . . 118.4 ?
    C3 C2 C1 . . 119.5(2) ?
    C3 C2 H2 . . 120.2 ?
    C1 C2 H2 . . 120.2 ?
    C3A C2A C1A . . 119.6(2) ?
    C3A C2A H2A . . 120.2 ?
    C1A C2A H2A . . 120.2 ?
    C3B C2B C1B . . 119.4(3) ?
    C3B C2B H2B . . 120.3 ?
    C1B C2B H2B . . 120.3 ?
    C2 C3 C4 . . 120.4(2) ?
    C2 C3 H3 . . 119.8 ?
    C4 C3 H3 . . 119.8 ?
    C2A C3A C4A . . 120.2(2) ?
    C2A C3A H3A . . 119.9 ?
    C4A C3A H3A . . 119.9 ?
    C2B C3B C4B . . 119.7(3) ?
    C2B C3B H3B . . 120.1 ?
    C4B C3B H3B . . 120.1 ?
    C12 C4 C3 . . 116.5(2) ?
    C12 C4 C5 . . 119.7(2) ?
    C3 C4 C5 . . 123.7(2) ?
    C12A C4A C3A . . 116.1(2) ?
    C12A C4A C5A . . 119.4(2) ?
    C3A C4A C5A . . 124.4(2) ?
    C12B C4B C3B . . 116.9(3) ?
    C12B C4B C5B . . 119.8(3) ?
    C3B C4B C5B . . 123.2(3) ?
    C6 C5 C4 . . 120.3(2) ?
    C6 C5 C13 . . 123.9(2) ?
    C4 C5 C13 . . 115.8(2) ?
    C6A C5A C4A . . 120.8(2) ?
    C6A C5A C13A . . 121.5(3) ?
    C4A C5A C13A . . 117.7(2) ?
    C6B C5B C4B . . 120.6(3) ?
    C6B C5B C13B . . 122.9(3) ?
    C4B C5B C13B . . 116.6(3) ?
    C5 C6 C7 . . 120.1(2) ?
    C5 C6 C14 . . 123.2(2) ?
    C7 C6 C14 . . 116.7(2) ?
    C5A C6A C7A . . 120.2(2) ?
    C5A C6A C14A . . 121.4(2) ?
    C7A C6A C14A . . 118.4(2) ?
    C5B C6B C7B . . 120.2(3) ?
    C5B C6B C14B . . 122.0(3) ?
    C7B C6B C14B . . 117.8(3) ?
    C11 C7 C8 . . 116.4(2) ?
    C11 C7 C6 . . 120.0(2) ?
    C8 C7 C6 . . 123.6(2) ?
    C11A C7A C8A . . 116.2(2) ?
    C11A C7A C6A . . 119.5(2) ?
    C8A C7A C6A . . 124.3(2) ?
    C8B C7B C11B . . 116.8(3) ?
    C8B C7B C6B . . 123.4(3) ?
    C11B C7B C6B . . 119.8(3) ?
    C9 C8 C7 . . 120.1(3) ?
    C9 C8 H8 . . 120 ?
    C7 C8 H8 . . 120 ?
    C9A C8A C7A . . 120.2(3) ?
    C9A C8A H8A . . 119.9 ?
    C7A C8A H8A . . 119.9 ?
    C9B C8B C7B . . 120.2(3) ?
    C9B C8B H8B . . 119.9 ?
    C7B C8B H8B . . 119.9 ?
    C8 C9 C10 . . 119.5(2) ?
    C8 C9 H9 . . 120.2 ?
    C10 C9 H9 . . 120.2 ?
    C8A C9A C10A . . 119.6(2) ?
    C8A C9A H9A . . 120.2 ?
    C10A C9A H9A . . 120.2 ?
    C8B C9B C10B . . 119.4(3) ?
    C8B C9B H9B . . 120.3 ?
    C10B C9B H9B . . 120.3 ?
    N2 C10 C9 . . 122.6(2) ?
    N2 C10 H10 . . 118.7 ?
    C9 C10 H10 . . 118.7 ?
    N2A C10A C9A . . 122.4(2) ?
    N2A C10A H10A . . 118.8 ?
    C9A C10A H10A . . 118.8 ?
    N2B C10B C9B . . 122.2(3) ?
    N2B C10B H10B . . 118.9 ?
    C9B C10B H10B . . 118.9 ?
    N2 C11 C7 . . 123.7(2) ?
    N2 C11 C12 . . 116.3(2) ?
    C7 C11 C12 . . 119.9(2) ?
    N2A C11A C7A . . 123.5(2) ?
    N2A C11A C12A . . 116.1(2) ?
    C7A C11A C12A . . 120.4(2) ?
    N2B C11B C7B . . 122.3(3) ?
    N2B C11B C12B . . 118.2(2) ?
    C7B C11B C12B . . 119.5(2) ?
    N1 C12 C4 . . 122.4(2) ?
    N1 C12 C11 . . 117.9(2) ?
    C4 C12 C11 . . 119.7(2) ?
    N1A C12A C4A . . 123.1(2) ?
    N1A C12A C11A . . 117.3(2) ?
    C4A C12A C11A . . 119.6(2) ?
    N1B C12B C4B . . 122.6(3) ?
    N1B C12B C11B . . 117.6(2) ?
    C4B C12B C11B . . 119.7(2) ?
    C5 C13 H13A . . 109.5 ?
    C5 C13 H13B . . 109.5 ?
    H13A C13 H13B . . 109.5 ?
    C5 C13 H13C . . 109.5 ?
    H13A C13 H13C . . 109.5 ?
    H13B C13 H13C . . 109.5 ?
    C5A C13A H13D . . 109.5 ?
    C5A C13A H13E . . 109.5 ?
    H13D C13A H13E . . 109.5 ?
    C5A C13A H13F . . 109.5 ?
    H13D C13A H13F . . 109.5 ?
    H13E C13A H13F . . 109.5 ?
    C5B C13B H13G . . 109.5 ?
    C5B C13B H13H . . 109.5 ?
    H13G C13B H13H . . 109.5 ?
    C5B C13B H13I . . 109.5 ?
    H13G C13B H13I . . 109.5 ?
    H13H C13B H13I . . 109.5 ?
    C6 C14 H14A . . 109.5 ?
    C6 C14 H14B . . 109.5 ?
    H14A C14 H14B . . 109.5 ?
    C6 C14 H14C . . 109.5 ?
    H14A C14 H14C . . 109.5 ?
    H14B C14 H14C . . 109.5 ?
    C6A C14A H14D . . 109.5 ?
    C6A C14A H14E . . 109.5 ?
    H14D C14A H14E . . 109.5 ?
    C6A C14A H14F . . 109.5 ?
    H14D C14A H14F . . 109.5 ?
    H14E C14A H14F . . 109.5 ?
    C6B C14B H14G . . 109.5 ?
    C6B C14B H14H . . 109.5 ?
    H14G C14B H14H . . 109.5 ?
    C6B C14B H14I . . 109.5 ?
    H14G C14B H14I . . 109.5 ?
    H14H C14B H14I . . 109.5 ?
    C61 C59 H59A . . 109.5 ?
    C61 C59 H59B . . 109.5 ?
    H59A C59 H59B . . 109.5 ?
    C61 C59 H59C . . 109.5 ?
    H59A C59 H59C . . 109.5 ?
    H59B C59 H59C . . 109.5 ?
    N3 C61 C59 . . 177.5(5) ?
    N1 Cu1 N1A . . 172.89(8) ?
    N1 Cu1 N2A . . 95.07(8) ?
    N1A Cu1 N2A . . 80.60(8) yes
    N1 Cu1 N2B . . 90.86(8) ?
    N1A Cu1 N2B . . 94.88(8) ?
    N2A Cu1 N2B . . 162.88(9) ?
    N1 Cu1 N2 . . 78.35(8) yes
    N1A Cu1 N2 . . 96.47(8) ?
    N2A Cu1 N2 . . 96.82(8) ?
    N2B Cu1 N2 . . 100.11(8) ?
    N1 Cu1 N1B . . 100.17(8) ?
    N1A Cu1 N1B . . 85.38(8) ?
    N2A Cu1 N1B . . 87.95(8) ?
    N2B Cu1 N1B . . 75.18(8) yes
    N2 Cu1 N1B . . 175.10(8) ?
    C1 N1 C12 . . 119.4(2) ?
    C1 N1 Cu1 . . 123.67(17) ?
    C12 N1 Cu1 . . 116.96(15) ?
    C1A N1A C12A . . 118.6(2) ?
    C1A N1A Cu1 . . 127.48(18) ?
    C12A N1A Cu1 . . 113.71(14) ?
    C1B N1B C12B . . 118.1(2) ?
    C1B N1B Cu1 . . 131.25(19) ?
    C12B N1B Cu1 . . 110.03(17) ?
    C10 N2 C11 . . 117.7(2) ?
    C10 N2 Cu1 . . 131.61(17) ?
    C11 N2 Cu1 . . 110.37(15) ?
    C10A N2A C11A . . 118.0(2) ?
    C10A N2A Cu1 . . 130.06(18) ?
    C11A N2A Cu1 . . 111.44(15) ?
    C10B N2B C11B . . 119.0(2) ?
    C10B N2B Cu1 . . 122.84(19) ?
    C11B N2B Cu1 . . 118.14(18) ?
    F2 P1 F6 . . 89.75(10) ?
    F2 P1 F3 . . 90.35(11) ?
    F6 P1 F3 . . 90.90(10) ?
    F2 P1 F4 . . 179.41(13) ?
    F6 P1 F4 . . 90.54(11) ?
    F3 P1 F4 . . 90.16(12) ?
    F2 P1 F5 . . 89.56(11) ?
    F6 P1 F5 . . 89.81(10) ?
    F3 P1 F5 . . 179.28(11) ?
    F4 P1 F5 . . 89.92(11) ?
    F2 P1 F1 . 1 90.50(9) ?
    F6 P1 F1 . 1 179.54(11) ?
    F3 P1 F1 . 1 88.71(9) ?
    F4 P1 F1 . 1 89.22(10) ?
    F5 P1 F1 . 1 90.58(9) ?
    F2 P1 F1 . . 90.50(9) ?
    F6 P1 F1 . . 179.54(11) ?
    F3 P1 F1 . . 88.71(9) ?
    F4 P1 F1 . . 89.22(10) ?
    F5 P1 F1 . . 90.58(9) ?
    F1 P1 F1 1 . 0.00(16) ?
    F12 P2 F9 . . 90.00(9) ?
    F12 P2 F10 . . 90.66(11) ?
    F9 P2 F10 . . 90.21(10) ?
    F12 P2 F11 . . 90.46(10) ?
    F9 P2 F11 . . 179.54(11) ?
    F10 P2 F11 . . 89.82(10) ?
    F12 P2 F8 . . 90.34(10) ?
    F9 P2 F8 . . 89.95(10) ?
    F10 P2 F8 . . 178.99(10) ?
    F11 P2 F8 . . 90.01(10) ?
    F12 P2 F7 . . 179.26(12) ?
    F9 P2 F7 . . 90.32(9) ?
    F10 P2 F7 . . 90.00(10) ?
    F11 P2 F7 . . 89.22(9) ?
    F8 P2 F7 . . 89.00(9) ?
    F1 F1 P1 1 . 0(10) ?
loop_
    _geom_torsion_atom_site_label_1
    _geom_torsion_atom_site_label_2
    _geom_torsion_atom_site_label_3
    _geom_torsion_atom_site_label_4
    _geom_torsion_site_symmetry_1
    _geom_torsion_site_symmetry_2
    _geom_torsion_site_symmetry_3
    _geom_torsion_site_symmetry_4
    _geom_torsion
    _geom_torsion_publ_flag
    N1 C1 C2 C3 . . . . -1.1(4) ?
    N1A C1A C2A C3A . . . . -0.4(4) ?
    N1B C1B C2B C3B . . . . -0.1(4) ?
    C1 C2 C3 C4 . . . . -0.2(4) ?
    C1A C2A C3A C4A . . . . -0.9(4) ?
    C1B C2B C3B C4B . . . . -0.2(4) ?
    C2 C3 C4 C12 . . . . 1.4(4) ?
    C2 C3 C4 C5 . . . . -177.1(3) ?
    C2A C3A C4A C12A . . . . 0.4(4) ?
    C2A C3A C4A C5A . . . . -178.5(3) ?
    C2B C3B C4B C12B . . . . 0.3(4) ?
    C2B C3B C4B C5B . . . . -178.3(2) ?
    C12 C4 C5 C6 . . . . -2.6(4) ?
    C3 C4 C5 C6 . . . . 175.9(2) ?
    C12 C4 C5 C13 . . . . 178.0(2) ?
    C3 C4 C5 C13 . . . . -3.6(4) ?
    C12A C4A C5A C6A . . . . -1.3(4) ?
    C3A C4A C5A C6A . . . . 177.6(3) ?
    C12A C4A C5A C13A . . . . 177.0(2) ?
    C3A C4A C5A C13A . . . . -4.2(4) ?
    C12B C4B C5B C6B . . . . -4.6(4) ?
    C3B C4B C5B C6B . . . . 174.0(2) ?
    C12B C4B C5B C13B . . . . 175.0(2) ?
    C3B C4B C5B C13B . . . . -6.4(4) ?
    C4 C5 C6 C7 . . . . 4.5(4) ?
    C13 C5 C6 C7 . . . . -176.1(3) ?
    C4 C5 C6 C14 . . . . -175.3(3) ?
    C13 C5 C6 C14 . . . . 4.1(4) ?
    C4A C5A C6A C7A . . . . 2.6(4) ?
    C13A C5A C6A C7A . . . . -175.6(2) ?
    C4A C5A C6A C14A . . . . -177.6(2) ?
    C13A C5A C6A C14A . . . . 4.2(4) ?
    C4B C5B C6B C7B . . . . 5.0(4) ?
    C13B C5B C6B C7B . . . . -174.6(2) ?
    C4B C5B C6B C14B . . . . -175.4(2) ?
    C13B C5B C6B C14B . . . . 5.1(4) ?
    C5 C6 C7 C11 . . . . -1.9(4) ?
    C14 C6 C7 C11 . . . . 177.9(2) ?
    C5 C6 C7 C8 . . . . 178.4(2) ?
    C14 C6 C7 C8 . . . . -1.8(4) ?
    C5A C6A C7A C11A . . . . -2.2(4) ?
    C14A C6A C7A C11A . . . . 177.9(2) ?
    C5A C6A C7A C8A . . . . 177.3(3) ?
    C14A C6A C7A C8A . . . . -2.6(4) ?
    C5B C6B C7B C8B . . . . 177.8(2) ?
    C14B C6B C7B C8B . . . . -1.8(4) ?
    C5B C6B C7B C11B . . . . -0.2(4) ?
    C14B C6B C7B C11B . . . . -179.8(2) ?
    C11 C7 C8 C9 . . . . -0.1(4) ?
    C6 C7 C8 C9 . . . . 179.7(3) ?
    C11A C7A C8A C9A . . . . -0.3(4) ?
    C6A C7A C8A C9A . . . . -179.8(2) ?
    C11B C7B C8B C9B . . . . 0.4(4) ?
    C6B C7B C8B C9B . . . . -177.7(2) ?
    C7 C8 C9 C10 . . . . 1.1(4) ?
    C7A C8A C9A C10A . . . . -0.4(4) ?
    C7B C8B C9B C10B . . . . 1.6(4) ?
    C8 C9 C10 N2 . . . . -1.3(4) ?
    C8A C9A C10A N2A . . . . 0.7(4) ?
    C8B C9B C10B N2B . . . . -1.9(4) ?
    C8 C7 C11 N2 . . . . -0.9(4) ?
    C6 C7 C11 N2 . . . . 179.4(2) ?
    C8 C7 C11 C12 . . . . 177.0(2) ?
    C6 C7 C11 C12 . . . . -2.8(4) ?
    C8A C7A C11A N2A . . . . 0.7(4) ?
    C6A C7A C11A N2A . . . . -179.7(2) ?
    C8A C7A C11A C12A . . . . -179.0(2) ?
    C6A C7A C11A C12A . . . . 0.6(4) ?
    C8B C7B C11B N2B . . . . -2.3(3) ?
    C6B C7B C11B N2B . . . . 175.8(2) ?
    C8B C7B C11B C12B . . . . 176.8(2) ?
    C6B C7B C11B C12B . . . . -5.1(3) ?
    C3 C4 C12 N1 . . . . -1.5(4) ?
    C5 C4 C12 N1 . . . . 177.1(2) ?
    C3 C4 C12 C11 . . . . 179.4(2) ?
    C5 C4 C12 C11 . . . . -2.0(4) ?
    N2 C11 C12 N1 . . . . 3.5(3) ?
    C7 C11 C12 N1 . . . . -174.5(2) ?
    N2 C11 C12 C4 . . . . -177.3(2) ?
    C7 C11 C12 C4 . . . . 4.6(4) ?
    C3A C4A C12A N1A . . . . 1.5(4) ?
    C5A C4A C12A N1A . . . . -179.5(2) ?
    C3A C4A C12A C11A . . . . -179.4(2) ?
    C5A C4A C12A C11A . . . . -0.4(4) ?
    N2A C11A C12A N1A . . . . 0.2(3) ?
    C7A C11A C12A N1A . . . . 179.9(2) ?
    N2A C11A C12A C4A . . . . -179.0(2) ?
    C7A C11A C12A C4A . . . . 0.7(4) ?
    C3B C4B C12B N1B . . . . 0.0(3) ?
    C5B C4B C12B N1B . . . . 178.7(2) ?
    C3B C4B C12B C11B . . . . -179.4(2) ?
    C5B C4B C12B C11B . . . . -0.7(3) ?
    N2B C11B C12B N1B . . . . 5.2(3) ?
    C7B C11B C12B N1B . . . . -174.0(2) ?
    N2B C11B C12B C4B . . . . -175.4(2) ?
    C7B C11B C12B C4B . . . . 5.4(3) ?
    C2 C1 N1 C12 . . . . 1.0(4) ?
    C2 C1 N1 Cu1 . . . . -177.38(19) ?
    C4 C12 N1 C1 . . . . 0.3(4) ?
    C11 C12 N1 C1 . . . . 179.4(2) ?
    C4 C12 N1 Cu1 . . . . 178.82(18) ?
    C11 C12 N1 Cu1 . . . . -2.1(3) ?
    N1A Cu1 N1 C1 . . . . -137.6(6) ?
    N2A Cu1 N1 C1 . . . . -85.4(2) ?
    N2B Cu1 N1 C1 . . . . 78.5(2) ?
    N2 Cu1 N1 C1 . . . . 178.7(2) ?
    N1B Cu1 N1 C1 . . . . 3.4(2) ?
    N1A Cu1 N1 C12 . . . . 44.0(8) ?
    N2A Cu1 N1 C12 . . . . 96.21(18) ?
    N2B Cu1 N1 C12 . . . . -99.86(18) ?
    N2 Cu1 N1 C12 . . . . 0.28(17) ?
    N1B Cu1 N1 C12 . . . . -174.96(17) ?
    C2A C1A N1A C12A . . . . 2.3(4) ?
    C2A C1A N1A Cu1 . . . . -171.71(19) ?
    C4A C12A N1A C1A . . . . -2.9(4) ?
    C11A C12A N1A C1A . . . . 178.0(2) ?
    C4A C12A N1A Cu1 . . . . 171.92(19) ?
    C11A C12A N1A Cu1 . . . . -7.2(3) ?
    N1 Cu1 N1A C1A . . . . -124.7(6) ?
    N2A Cu1 N1A C1A . . . . -177.6(2) ?
    N2B Cu1 N1A C1A . . . . 19.1(2) ?
    N2 Cu1 N1A C1A . . . . -81.7(2) ?
    N1B Cu1 N1A C1A . . . . 93.7(2) ?
    N1 Cu1 N1A C12A . . . . 61.1(7) ?
    N2A Cu1 N1A C12A . . . . 8.18(17) ?
    N2B Cu1 N1A C12A . . . . -155.17(17) ?
    N2 Cu1 N1A C12A . . . . 104.05(17) ?
    N1B Cu1 N1A C12A . . . . -80.50(17) ?
    C2B C1B N1B C12B . . . . 0.4(4) ?
    C2B C1B N1B Cu1 . . . . -169.13(18) ?
    C4B C12B N1B C1B . . . . -0.3(3) ?
    C11B C12B N1B C1B . . . . 179.0(2) ?
    C4B C12B N1B Cu1 . . . . 171.30(17) ?
    C11B C12B N1B Cu1 . . . . -9.3(2) ?
    N1 Cu1 N1B C1B . . . . -93.7(2) ?
    N1A Cu1 N1B C1B . . . . 81.8(2) ?
    N2A Cu1 N1B C1B . . . . 1.1(2) ?
    N2B Cu1 N1B C1B . . . . 178.1(2) ?
    N2 Cu1 N1B C1B . . . . -165.8(7) ?
    N1 Cu1 N1B C12B . . . . 96.13(15) ?
    N1A Cu1 N1B C12B . . . . -88.35(15) ?
    N2A Cu1 N1B C12B . . . . -169.08(15) ?
    N2B Cu1 N1B C12B . . . . 7.95(14) ?
    N2 Cu1 N1B C12B . . . . 24.1(8) ?
    C9 C10 N2 C11 . . . . 0.4(4) ?
    C9 C10 N2 Cu1 . . . . -172.33(19) ?
    C7 C11 N2 C10 . . . . 0.7(4) ?
    C12 C11 N2 C10 . . . . -177.2(2) ?
    C7 C11 N2 Cu1 . . . . 174.89(19) ?
    C12 C11 N2 Cu1 . . . . -3.0(3) ?
    N1 Cu1 N2 C10 . . . . 174.6(2) ?
    N1A Cu1 N2 C10 . . . . -0.4(2) ?
    N2A Cu1 N2 C10 . . . . 80.8(2) ?
    N2B Cu1 N2 C10 . . . . -96.6(2) ?
    N1B Cu1 N2 C10 . . . . -112.4(8) ?
    N1 Cu1 N2 C11 . . . . 1.53(16) ?
    N1A Cu1 N2 C11 . . . . -173.53(16) ?
    N2A Cu1 N2 C11 . . . . -92.28(17) ?
    N2B Cu1 N2 C11 . . . . 90.31(16) ?
    N1B Cu1 N2 C11 . . . . 74.5(8) ?
    C9A C10A N2A C11A . . . . -0.3(4) ?
    C9A C10A N2A Cu1 . . . . 170.8(2) ?
    C7A C11A N2A C10A . . . . -0.4(4) ?
    C12A C11A N2A C10A . . . . 179.3(2) ?
    C7A C11A N2A Cu1 . . . . -173.1(2) ?
    C12A C11A N2A Cu1 . . . . 6.6(3) ?
    N1 Cu1 N2A C10A . . . . 6.1(2) ?
    N1A Cu1 N2A C10A . . . . -179.6(2) ?
    N2B Cu1 N2A C10A . . . . -103.7(3) ?
    N2 Cu1 N2A C10A . . . . 85.0(2) ?
    N1B Cu1 N2A C10A . . . . -93.9(2) ?
    N1 Cu1 N2A C11A . . . . 177.71(17) ?
    N1A Cu1 N2A C11A . . . . -7.98(16) ?
    N2B Cu1 N2A C11A . . . . 67.9(3) ?
    N2 Cu1 N2A C11A . . . . -103.45(17) ?
    N1B Cu1 N2A C11A . . . . 77.67(17) ?
    C9B C10B N2B C11B . . . . 0.1(4) ?
    C9B C10B N2B Cu1 . . . . -179.75(19) ?
    C7B C11B N2B C10B . . . . 2.1(3) ?
    C12B C11B N2B C10B . . . . -177.0(2) ?
    C7B C11B N2B Cu1 . . . . -178.07(17) ?
    C12B C11B N2B Cu1 . . . . 2.8(3) ?
    N1 Cu1 N2B C10B . . . . 73.80(19) ?
    N1A Cu1 N2B C10B . . . . -102.00(19) ?
    N2A Cu1 N2B C10B . . . . -175.8(2) ?
    N2 Cu1 N2B C10B . . . . -4.52(19) ?
    N1B Cu1 N2B C10B . . . . 174.1(2) ?
    N1 Cu1 N2B C11B . . . . -106.03(17) ?
    N1A Cu1 N2B C11B . . . . 78.17(17) ?
    N2A Cu1 N2B C11B . . . . 4.4(4) ?
    N2 Cu1 N2B C11B . . . . 175.65(15) ?
    N1B Cu1 N2B C11B . . . . -5.73(15) ?
    F2 P1 F1 F1 . . . 1 0.00(4) ?
    F6 P1 F1 F1 . . . 1 0(7) ?
    F3 P1 F1 F1 . . . 1 0.00(4) ?
    F4 P1 F1 F1 . . . 1 0.00(4) ?
    F5 P1 F1 F1 . . . 1 0.00(4) ?
    Cu1 N1 N2 N1A . . . . -3.13(5) ?
loop_
    _geom_hbond_atom_site_label_D
    _geom_hbond_atom_site_label_H
    _geom_hbond_atom_site_label_A
    _geom_hbond_site_symmetry_A
    _geom_hbond_distance_DH
    _geom_hbond_distance_HA
    _geom_hbond_distance_DA
    _geom_hbond_angle_DHA
    C1 H1 F1 1 0.95 2.3 3.149(3) 147.8
    C1A H1A N3 1_554 0.95 2.74 3.489(5) 136
    C9 H9 F11 1_554 0.95 2.62 3.270(3) 125.8
    C10 H10 F7 1_554 0.95 2.54 3.358(3) 144.5
    C10 H10 F8 1_554 0.95 2.59 3.471(3) 154.9
    C59 H59C F4 3_656 0.98 2.3 3.265(4) 170
    C8B H8B F1 3_655 0.95 2.51 3.437(3) 164.3
    C3 H3 F8 4_665 0.95 2.47 3.392(3) 162.6
    C3A H3A F4 4_565 0.95 2.62 3.557(3) 168.9
