# Supplementary material for: Tris(5,6-dimethyl-1,10-phenanthroline-κ2 N,N′)copper(II) bis­(hexa­fluorido­phosphate) acetonitrile monosolvate
Source: Acta Crystallogr Sect E Struct Rep Online. 2012 Jun 30;68(Pt 7):m987–8. doi: 10.1107/S1600536812028267 (PMC3393235; doi:10.1107/S1600536812028267)
Supplement: Supplementary file 2 [file e-68-0m987-Isup2.hkl]

#
# h,k,l, Fc-squared, Fo-squared, sigma(Fo-squared) and status flag
#
data_I
_shelx_title ' 5m2pf6 in P2(1)/n'
_shelx_refln_list_code          4
_shelx_F_calc_maximum      357.13
_exptl_crystal_F_000      2076.00
_reflns_d_resolution_high  0.8087
 
loop_
 _symmetry_equiv_pos_as_xyz
 'x, y, z'
 '-x+1/2, y+1/2, -z+1/2'
 '-x, -y, -z'
 'x-1/2, -y-1/2, z-1/2'
 
_cell_length_a     9.8566
_cell_length_b    19.9317
_cell_length_c    22.1822
_cell_angle_alpha  90.000
_cell_angle_beta   93.603
_cell_angle_gamma  90.000
 
_shelx_F_squared_multiplier     1.000
 
loop_
 _refln_index_h
 _refln_index_k
 _refln_index_l
 _refln_F_squared_calc
 _refln_F_squared_meas
 _refln_F_squared_sigma
 _refln_observed_status
   2   0   0    72901.20    72757.20    401.87 o
   4   0   0      127.75      157.56     61.68 o
   6   0   0     4229.28     4107.82    132.41 o
   8   0   0     1963.17     2221.97    178.19 o
  10   0   0      338.57      223.93    145.48 o
  12   0   0        6.14       46.44    145.81 o
   2   1   0    11747.30    11891.99    120.85 o
   3   1   0    10678.62    10696.94    192.13 o
   4   1   0     5126.07     5305.99    118.14 o
   5   1   0      929.37     1000.69     55.46 o
   6   1   0      159.84      209.61     45.95 o
   7   1   0     1181.35     1260.47     68.10 o
   8   1   0       12.13       36.76     77.79 o
   9   1   0        6.18       40.62     90.27 o
  10   1   0     5623.51     5538.07    208.76 o
  11   1   0      252.85      201.71    102.90 o
  12   1   0      409.25      471.85    124.40 o
   2   2   0       83.25       63.31     56.93 o
   3   2   0     4748.54     4430.07     85.27 o
   4   2   0     3589.00     3882.56    108.63 o
   5   2   0        3.83        6.82     38.97 o
   6   2   0     5367.82     5418.89    107.19 o
   7   2   0      985.69      928.69     64.41 o
   8   2   0       16.20       -9.00     86.15 o
   9   2   0       31.51        4.57     96.61 o
  10   2   0      373.55      257.06    101.91 o
  11   2   0      211.56      220.64     96.96 o
  12   2   0      878.71      970.06    128.85 o
   1   3   0     6811.16     6980.06    113.57 o
   2   3   0    34970.00    36026.15    318.99 o
   3   3   0     1127.49     1974.57    562.25 o
   4   3   0     3432.47     2927.82     61.04 o
   5   3   0      681.70      647.81     58.60 o
   6   3   0      371.97      299.55     49.83 o
   7   3   0     2163.05     1988.88     79.49 o
   8   3   0      968.69      900.43    108.09 o
   9   3   0     3373.80     3462.50    168.78 o
  10   3   0     3839.88     3866.91    181.53 o
  11   3   0      465.32      413.66    104.02 o
  12   3   0        4.52       -2.86    113.82 o
   0   4   0      248.78      190.26     47.97 o
   1   4   0    51475.79    52160.66    239.52 o
   2   4   0    23913.87    24901.31    261.60 o
   3   4   0    18166.52    19950.45    288.88 o
   4   4   0     2243.81     2333.52     84.83 o
   5   4   0      550.76      559.29     38.42 o
   6   4   0     2397.66     2611.74     95.19 o
   7   4   0     2068.67     1943.86     93.32 o
   8   4   0     1931.35     1859.89    126.80 o
   9   4   0      107.29      130.07     91.85 o
  10   4   0     1606.02     1578.73    136.22 o
  11   4   0      142.86      229.96    147.95 o
   1   5   0     2354.04     2743.80     69.72 o
   2   5   0     5182.73     5154.39    136.11 o
   3   5   0     2143.84     2309.19     79.88 o
   4   5   0     9604.74    10357.46    180.99 o
   5   5   0      286.45      241.12     37.80 o
   6   5   0      333.79      316.17     41.57 o
   7   5   0      354.64      362.49     77.38 o
   8   5   0       82.03        3.10    122.15 o
   9   5   0      255.07      218.88     50.67 o
  10   5   0      527.18      331.97    148.37 o
  11   5   0      918.69      828.83    164.28 o
   0   6   0    12721.49    12316.46    193.70 o
   1   6   0     9061.40     9659.21    103.54 o
   2   6   0     1960.59     2175.29     73.80 o
   3   6   0     3851.52     3951.17    139.60 o
   4   6   0      202.05      222.00     61.92 o
   5   6   0       26.00       28.21     37.15 o
   6   6   0     1132.96     1254.47     61.37 o
   7   6   0      212.28      349.56    134.13 o
   8   6   0     4617.09     4801.25    258.65 o
   9   6   0       54.95       12.47    144.47 o
  10   6   0     1243.43     1120.79    181.78 o
  11   6   0      292.91      187.60    143.63 o
   1   7   0     3259.61     3434.76     71.94 o
   2   7   0     8429.92     8523.38    298.72 o
   3   7   0      123.71      168.00     67.70 o
   4   7   0     4265.57     4141.60    132.28 o
   5   7   0        6.78       11.37     35.41 o
   6   7   0      196.23      228.44     41.79 o
   7   7   0     1904.12     1704.71     82.29 o
   8   7   0        8.88       -8.31    129.72 o
   9   7   0       70.86       53.19    143.04 o
  10   7   0     1417.69     1332.92    183.67 o
  11   7   0      887.89      847.85    182.76 o
   0   8   0      351.15      348.68     52.95 o
   1   8   0    19098.87    19723.76    158.02 o
   2   8   0       65.34       76.41     48.92 o
   3   8   0     6659.65     6620.95    187.30 o
   4   8   0     2933.88     3325.39    111.29 o
   5   8   0       20.94       36.83     47.78 o
   6   8   0     4385.80     4015.97    125.52 o
   7   8   0      114.72      118.50     47.90 o
   8   8   0     4866.03     4279.37    247.53 o
   9   8   0      125.79      106.26    127.23 o
  10   8   0      247.91      315.77    136.45 o
  11   8   0      663.07      526.30    122.47 o
   1   9   0    22974.66    23331.34    165.38 o
   2   9   0     2690.28     2275.01     62.98 o
   3   9   0       49.04       46.24     66.52 o
   4   9   0       40.28       15.40     68.55 o
   5   9   0     1003.02      954.03     68.68 o
   6   9   0     5084.77     5326.43    107.57 o
   7   9   0      833.74      777.58     70.63 o
   8   9   0      409.15      410.95     72.56 o
   9   9   0      539.12      615.83    117.17 o
  10   9   0      868.35     1028.45    210.33 o
  11   9   0      216.64      184.28    110.23 o
   0  10   0    34886.91    36045.15    484.24 o
   1  10   0     1361.62     1430.10     55.61 o
   2  10   0     3316.98     3512.74     77.85 o
   3  10   0       22.23       76.43     46.27 o
   4  10   0     1759.01     1686.18    144.13 o
   5  10   0     2362.99     2451.18    143.21 o
   6  10   0        2.81       25.49     44.48 o
   7  10   0      329.83      321.11     61.51 o
   8  10   0      767.60      765.21     73.12 o
   9  10   0     2477.35     2661.22    164.19 o
  10  10   0       99.73       40.85    102.38 o
  11  10   0     1631.51     1894.22    164.09 o
   1  11   0    11128.36    11331.09    130.15 o
   2  11   0      661.25      736.83     49.67 o
   3  11   0      775.22      846.78     61.60 o
   4  11   0      690.25      718.95     76.03 o
   5  11   0     6804.14     7280.35    183.66 o
   6  11   0      198.24      122.59     48.60 o
   7  11   0     6372.93     6425.22    149.25 o
   8  11   0      252.80      224.69     60.23 o
   9  11   0     1205.62     1216.28    137.96 o
  10  11   0      444.83      486.53    118.54 o
   0  12   0     2021.72     2582.23    104.34 o
   1  12   0     2090.24     2208.50     69.32 o
   2  12   0       76.24       82.67     39.75 o
   3  12   0     6260.13     5825.47    123.17 o
   4  12   0      415.50      424.58     72.80 o
   5  12   0      682.11      638.25     88.66 o
   6  12   0      425.86      397.11     56.92 o
   7  12   0     2360.60     2313.14    108.62 o
   8  12   0     1350.79     1582.41    144.48 o
   9  12   0      976.50     1137.56    133.69 o
  10  12   0        1.65      -39.91    105.04 o
   1  13   0     1599.57     1759.29     66.75 o
   2  13   0        0.48       13.74     40.84 o
   3  13   0      131.18      224.41     66.88 o
   4  13   0      138.44       45.50     61.61 o
   5  13   0      291.81      367.89     71.96 o
   6  13   0        2.71      -77.30    137.52 o
   7  13   0     1186.14     1222.48     87.88 o
   8  13   0      331.36      320.22    110.34 o
   9  13   0      601.99      479.68    108.58 o
  10  13   0        0.03       21.39    108.57 o
   0  14   0     9573.55     9859.41    194.57 o
   1  14   0      102.19       92.42     43.44 o
   2  14   0     4455.44     4719.36    138.77 o
   3  14   0     3568.77     3796.43    130.49 o
   4  14   0      570.69      551.24     76.50 o
   5  14   0      910.22      931.33     88.35 o
   6  14   0       15.65        0.82    126.39 o
   7  14   0       21.73       15.05     63.05 o
   8  14   0       36.97       -5.84    101.50 o
   9  14   0       26.82      -15.39    113.10 o
  10  14   0      123.35      243.09    105.46 o
   1  15   0     2641.25     2620.83     82.85 o
   2  15   0      294.12      242.41     48.02 o
   3  15   0      321.16      267.08     57.08 o
   4  15   0      510.27      462.47     77.06 o
   5  15   0      237.26       88.63    133.56 o
   6  15   0      693.21      656.15    167.46 o
   7  15   0     1380.28     1396.62    131.55 o
   8  15   0      227.70      306.74    115.31 o
   9  15   0      616.99      656.59    125.37 o
   0  16   0     5512.30     5971.02    167.42 o
   1  16   0      355.17      329.32     49.98 o
   2  16   0      664.27      763.54     68.13 o
   3  16   0       18.27       15.40     49.94 o
   4  16   0      991.89     1101.60     93.12 o
   5  16   0       55.32       37.73    113.88 o
   6  16   0      308.84      209.71    137.36 o
   7  16   0      108.65      145.04    106.44 o
   8  16   0       98.06      113.64    105.60 o
   9  16   0      798.35      718.21    127.15 o
   1  17   0     2165.99     2088.83     93.78 o
   2  17   0      354.25      323.45     58.14 o
   3  17   0      811.45      867.74     98.60 o
   4  17   0      470.51      381.15    134.48 o
   5  17   0      457.69      359.31    151.39 o
   6  17   0      407.37      346.02    147.34 o
   7  17   0     1207.81     1181.99    133.80 o
   8  17   0        1.32      -26.46    107.22 o
   0  18   0      841.70      764.24    144.53 o
   1  18   0      910.15      895.28     97.99 o
   2  18   0      312.86      166.56     79.83 o
   3  18   0      999.29     1066.13    141.60 o
   4  18   0      288.58      290.68     87.42 o
   5  18   0     1179.64     1084.04    177.22 o
   6  18   0       34.06       57.46    143.52 o
   7  18   0      132.92       48.57    101.87 o
   8  18   0      119.10      149.03    112.72 o
   1  19   0     3463.76     3327.98    153.75 o
   2  19   0        2.93       -4.14     78.63 o
   3  19   0      144.99      115.87     89.63 o
   4  19   0     1659.24     1719.96    125.64 o
   5  19   0      389.27      434.69    138.58 o
   6  19   0       65.41       16.11    126.22 o
   7  19   0     1555.32     1246.18    204.89 o
   0  20   0     1024.44     1144.76    153.09 o
   1  20   0      616.50      668.31    102.08 o
   2  20   0      659.06      703.07    101.48 o
   3  20   0     2686.03     2665.01    183.58 o
   4  20   0      156.59      179.35     83.40 o
   5  20   0      558.09      581.51    162.18 o
   6  20   0      295.98      303.55    136.41 o
   7  20   0       87.74       57.99    147.62 o
   1  21   0     2084.76     2340.37    141.68 o
   2  21   0     1178.47     1167.35    115.77 o
   3  21   0        1.20      -28.16     87.56 o
   4  21   0      271.55      341.73    137.12 o
   5  21   0      618.51      680.71    173.64 o
   6  21   0      510.80      530.82    167.37 o
   0  22   0      205.25      127.57    120.15 o
   1  22   0        4.12      -49.54     86.07 o
   2  22   0      232.40      263.39     93.43 o
   3  22   0       88.95       44.16     88.05 o
   4  22   0        7.24       -6.27    128.46 o
   5  22   0        3.38       29.32    145.67 o
   1  23   0      103.67      111.27     85.17 o
   2  23   0      344.23      265.49     94.68 o
   3  23   0       91.08       95.78     86.62 o
   4  23   0     1010.26      864.00    188.43 o
   0  24   0      740.51      749.86    158.18 o
   1  24   0      642.63      560.45    105.08 o
   2  24   0     1010.99      957.69    121.14 o
 -11   0   1      456.76      460.28    170.47 o
  -9   0   1     2750.95     2779.93    226.69 o
  -7   0   1      443.32      325.19     73.48 o
  -5   0   1     5785.27     6766.71    212.28 o
  -3   0   1     1748.11     1581.33     93.77 o
   3   0   1    17701.80    17966.23    242.25 o
   5   0   1    14606.51    14283.60    563.57 o
   7   0   1     8584.03     8429.62    194.26 o
   9   0   1     4021.36     3996.25    243.05 o
  11   0   1      195.01       79.96    133.77 o
 -12   1   1        2.65       18.81    107.11 o
 -11   1   1      623.66      542.44    116.42 o
 -10   1   1       29.34       25.92     92.47 o
  -9   1   1     4223.97     4174.91    180.25 o
  -8   1   1      140.51      144.52     84.66 o
  -7   1   1       66.89      113.68     48.27 o
  -6   1   1      371.33      359.17     50.62 o
  -5   1   1     3813.29     3798.57     98.26 o
  -4   1   1     1259.75     1460.38     95.08 o
  -3   1   1     7228.71     6512.46    260.70 o
  -2   1   1     6089.71     6382.02     94.25 o
   2   1   1     5547.88     5277.01     57.50 o
   3   1   1     1775.53     1804.93     84.89 o
   4   1   1       36.77      155.89     37.90 o
   5   1   1     3700.77     3848.23     82.63 o
   6   1   1     3187.31     3463.31     87.31 o
   7   1   1       84.58      131.05     46.24 o
   8   1   1      259.98      274.68     83.54 o
   9   1   1      610.62      546.16    105.05 o
  10   1   1       52.33       61.36     95.78 o
  11   1   1      165.84      103.95     94.39 o
  12   1   1      312.56      260.05    101.53 o
 -12   2   1        2.97       -2.99    106.66 o
 -11   2   1       37.72      -15.35    103.35 o
 -10   2   1      485.65      502.56    131.81 o
  -9   2   1     3756.13     3707.23    173.87 o
  -8   2   1      102.91       62.66     86.65 o
  -7   2   1     5609.41     5659.69    136.07 o
  -6   2   1       38.87       46.50     44.80 o
  -5   2   1     8984.03     8544.29    139.74 o
  -4   2   1      102.70       62.43     45.68 o
  -3   2   1    15096.21    15142.59    405.00 o
  -2   2   1    98766.95    93531.88    496.63 o
   2   2   1     2450.37     2291.27    116.80 o
   3   2   1       42.71       45.40     27.11 o
   4   2   1      583.99      598.99     44.11 o
   5   2   1     3178.25     3708.23     81.80 o
   6   2   1     4410.54     4959.99    101.06 o
   7   2   1     2324.66     2245.43     82.19 o
   8   2   1     2667.83     3008.19    475.58 o
   9   2   1      464.04      478.11    104.71 o
  10   2   1     2130.31     2023.38    143.07 o
  11   2   1       28.98       -1.16     94.06 o
  12   2   1      144.37       97.24     95.69 o
 -12   3   1      210.07      146.43     96.47 o
 -11   3   1     1260.78     1251.42    136.39 o
 -10   3   1      203.12      218.69    104.89 o
  -9   3   1     9790.61     9894.96    256.49 o
  -8   3   1      161.15      231.27     95.40 o
  -7   3   1      224.25      170.65     30.23 o
  -6   3   1        6.89        4.34     39.92 o
  -5   3   1     1011.37      994.41     85.30 o
  -4   3   1     4371.17     4479.12    164.54 o
  -3   3   1    48366.05    49204.38    439.67 o
  -2   3   1    47627.62    48422.59    261.58 o
  -1   3   1    14384.44    15228.07    177.93 o
   1   3   1     7208.70     7706.93    207.58 o
   2   3   1     9698.09     9894.47    199.22 o
   3   3   1     5236.17     4631.84     72.25 o
   4   3   1     2385.76     2859.12     58.08 o
   5   3   1     4433.25     3837.27     97.75 o
   6   3   1        2.27       14.81     52.00 o
   7   3   1      158.92      261.07     59.57 o
   8   3   1     1206.03     1074.28    107.19 o
   9   3   1      711.41      614.95    105.49 o
  10   3   1      158.74      101.12     97.70 o
  11   3   1      871.29      907.11    117.80 o
  12   3   1        9.03      -38.78    140.62 o
 -12   4   1       32.66       15.36    145.57 o
 -11   4   1      263.43      278.55    101.04 o
 -10   4   1      964.17     1090.59    129.96 o
  -9   4   1     3016.14     2886.56    160.72 o
  -8   4   1     1390.79     1167.91    247.40 o
  -7   4   1     4460.49     4541.73    130.02 o
  -6   4   1      305.26      324.82     59.94 o
  -5   4   1     3808.22     3795.12     73.33 o
  -4   4   1      965.87      906.06     98.70 o
  -3   4   1     8151.84     8220.90    191.55 o
  -2   4   1    27874.89    26912.04    288.92 o
  -1   4   1     2980.79     2682.33     92.90 o
   0   4   1     7948.38     7825.96     90.37 o
   1   4   1   127544.27   125110.97    741.72 o
   2   4   1      210.12      243.60     54.28 o
   3   4   1       42.16       86.34     34.44 o
   4   4   1     7387.53     8047.17    146.97 o
   5   4   1       69.14       49.80     33.39 o
   6   4   1      165.84      211.09     52.58 o
   7   4   1     4230.48     4200.51    120.37 o
   8   4   1      864.92      850.68    104.73 o
   9   4   1     1409.52     1298.76    150.34 o
  10   4   1     2661.98     2940.60    233.53 o
  11   4   1      360.88      247.38    136.99 o
 -11   5   1     1156.20     1153.10    192.72 o
 -10   5   1      718.74      649.97    157.97 o
  -9   5   1     5891.63     6015.83    296.43 o
  -8   5   1      598.52      533.23     43.12 o
  -7   5   1      546.44      471.37    133.54 o
  -6   5   1     6802.54     7093.13    121.89 o
  -5   5   1     3784.39     3940.71     82.81 o
  -4   5   1        0.53       -5.31     76.73 o
  -3   5   1     3721.82     3432.39     96.87 o
  -2   5   1     4558.30     5122.94    141.76 o
  -1   5   1    23064.81    23433.34    218.06 o
   0   5   1     5140.36     5105.60     84.14 o
   1   5   1    10181.11     9818.44    130.57 o
   2   5   1     9256.93     9364.62    166.52 o
   3   5   1      184.31      389.90     47.79 o
   4   5   1      131.89      190.33     40.93 o
   5   5   1     2668.38     2989.07    235.27 o
   6   5   1     2278.02     2120.43    106.49 o
   7   5   1     1274.32     1356.97    101.48 o
   8   5   1     1313.80     1104.40    158.17 o
   9   5   1     4410.35     4709.61    262.02 o
  10   5   1        1.13      -11.37    127.81 o
  11   5   1     2448.64     2253.40    212.62 o
 -11   6   1      471.06      390.56    161.47 o
 -10   6   1      909.73      909.27    177.98 o
  -9   6   1      621.95      597.02    145.37 o
  -8   6   1      173.90      219.32    145.65 o
  -7   6   1      807.33      662.22     62.23 o
  -6   6   1      176.60      221.75     40.75 o
  -5   6   1     2127.64     1949.86     79.51 o
  -4   6   1    16887.73    17638.48    224.88 o
  -3   6   1       24.75       24.48     44.80 o
  -2   6   1     1142.94     1324.94     65.93 o
  -1   6   1     8601.18     8744.32    205.12 o
   0   6   1      834.87     1070.65     60.42 o
   1   6   1    12902.63    12472.74    111.28 o
   2   6   1    13660.52    13018.82    173.89 o
   3   6   1     1271.15     1252.41     90.17 o
   4   6   1     4484.29     3941.30     75.03 o
   5   6   1      124.49       91.69     39.51 o
   6   6   1     3640.57     3474.09    128.91 o
   7   6   1     1901.70     2007.22    172.61 o
   8   6   1      124.10      165.82    121.43 o
   9   6   1     1140.94     1018.39    161.02 o
  10   6   1     1604.57     1718.28    195.20 o
  11   6   1        7.31       -2.05    144.69 o
 -11   7   1      358.79      541.33    156.44 o
 -10   7   1      104.21      102.79    131.41 o
  -9   7   1      111.42       78.20    143.47 o
  -8   7   1     3983.81     3710.42    244.87 o
  -7   7   1     4250.23     4281.79    189.51 o
  -6   7   1    13490.38    12989.02    145.55 o
  -5   7   1      448.59      612.13     61.22 o
  -4   7   1     3763.91     3698.08    115.28 o
  -3   7   1     3042.78     2875.67    131.53 o
  -2   7   1     3589.12     4157.96    119.88 o
  -1   7   1     2572.09     2791.75     58.80 o
   0   7   1     9939.21     8950.89    102.77 o
   1   7   1     3878.66     4392.17     76.52 o
   2   7   1    10049.26    11081.13    121.21 o
   3   7   1    15071.49    16442.60    263.14 o
   4   7   1      191.06      115.97     37.97 o
   5   7   1     4207.17     4079.36     83.33 o
   6   7   1     3463.78     3516.07     95.20 o
   7   7   1       38.78       35.06     52.41 o
   8   7   1     3898.85     3776.77    230.30 o
   9   7   1      409.04      301.12    131.50 o
  10   7   1       10.28      -41.64    137.93 o
  11   7   1      914.19      941.31    172.90 o
 -11   8   1       39.38       65.38    134.77 o
 -10   8   1      392.95      223.67    151.24 o
  -9   8   1      188.38      201.84    128.95 o
  -8   8   1        2.84       -5.91     43.73 o
  -7   8   1       91.94      111.25     56.81 o
  -6   8   1       71.17       83.43     39.10 o
  -5   8   1      719.69      678.52     62.02 o
  -4   8   1     1457.63     1339.73     80.31 o
  -3   8   1     2913.73     3248.48    145.54 o
  -2   8   1     9959.95    10133.25    130.10 o
  -1   8   1     3755.04     4065.95    118.20 o
   0   8   1     7851.87     7723.42     91.21 o
   1   8   1    26603.66    27088.52    199.01 o
   2   8   1    11063.57    11895.78    190.71 o
   3   8   1      286.48      179.69     63.00 o
   4   8   1      758.11      770.37     65.50 o
   5   8   1      115.54      144.31     37.56 o
   6   8   1      820.58      791.74     48.73 o
   7   8   1      395.75      357.42     48.65 o
   8   8   1       53.97       51.37     89.34 o
   9   8   1      391.18      237.65     98.62 o
  10   8   1      749.19      953.31    207.66 o
  11   8   1      362.16      187.46     97.59 o
 -11   9   1       48.66      106.64    101.66 o
 -10   9   1        7.85       51.63    103.18 o
  -9   9   1      521.83      367.38    153.23 o
  -8   9   1      140.83      141.23     55.06 o
  -7   9   1     5083.96     5312.61    243.38 o
  -6   9   1       22.71       10.19     43.09 o
  -5   9   1      392.59      312.13     49.15 o
  -4   9   1     1271.20     1297.96     70.61 o
  -3   9   1      618.45      459.95     52.84 o
  -2   9   1     3733.66     3963.35     92.07 o
  -1   9   1    11640.56    12021.70    122.02 o
   0   9   1     2139.40     2238.77     59.12 o
   1   9   1      371.90      345.37     38.89 o
   2   9   1      451.74      441.03     44.64 o
   3   9   1    12649.82    12229.81    247.76 o
   4   9   1      673.10      685.01     87.52 o
   5   9   1       36.49       22.80     37.05 o
   6   9   1     5528.80     5791.02    111.78 o
   7   9   1      847.77      951.61     62.72 o
   8   9   1      489.27      549.22     63.01 o
   9   9   1        7.63       48.28     96.31 o
  10   9   1       16.61       39.09     99.09 o
  11   9   1      406.00      408.17    109.73 o
 -11  10   1        0.20      -21.51    106.81 o
 -10  10   1      241.83      269.73    111.39 o
  -9  10   1       21.55       35.27    109.44 o
  -8  10   1      723.26      728.44     70.47 o
  -7  10   1     1410.35     1409.29     83.35 o
  -6  10   1       80.58      106.51     60.15 o
  -5  10   1       44.61       19.80     54.90 o
  -4  10   1     3514.94     3537.06    123.91 o
  -3  10   1     4793.42     4766.69    107.57 o
  -2  10   1     4084.98     4093.31     96.21 o
  -1  10   1       10.61       26.70     37.53 o
   0  10   1     3106.63     3133.59     71.06 o
   1  10   1     6750.58     7276.83    152.38 o
   2  10   1     9237.00     9185.89    265.41 o
   3  10   1      665.36      728.17     62.83 o
   4  10   1     5166.87     4924.76    178.99 o
   5  10   1      522.70      469.11     47.63 o
   6  10   1      412.64      355.47     50.49 o
   7  10   1       65.18       43.58     45.81 o
   8  10   1       29.80       70.48     71.82 o
   9  10   1       97.74      164.29    104.96 o
  10  10   1      484.97      569.47    114.66 o
  11  10   1      329.21      400.17    113.87 o
 -10  11   1       11.88        5.31     98.64 o
  -9  11   1      294.37      176.53    103.70 o
  -8  11   1       33.41       -1.57     57.14 o
  -7  11   1      943.92      869.62     77.66 o
  -6  11   1      649.97      623.92     71.99 o
  -5  11   1      719.40      736.87     85.41 o
  -4  11   1      539.60      528.04     72.67 o
  -3  11   1     2977.09     2870.03     90.96 o
  -2  11   1     5067.84     5176.87    111.06 o
  -1  11   1    20644.55    20730.96    173.89 o
   0  11   1     1444.98     1405.78     55.88 o
   1  11   1     1305.64     1337.49     56.89 o
   2  11   1     3279.65     3154.48     75.73 o
   3  11   1     7647.57     8239.86    134.70 o
   4  11   1      269.98      211.34     62.60 o
   5  11   1     1323.61     1326.24     96.37 o
   6  11   1      604.86      603.61     58.81 o
   7  11   1      581.66      533.73     69.44 o
   8  11   1      234.92      233.74     61.33 o
   9  11   1       70.60       41.21     95.38 o
  10  11   1      185.81      134.71     94.39 o
 -10  12   1      578.05      574.90    123.52 o
  -9  12   1        0.23       59.81    101.35 o
  -8  12   1      675.16      660.83    113.49 o
  -7  12   1     1209.46     1190.03     88.13 o
  -6  12   1      168.02      168.70     96.92 o
  -5  12   1     1250.87     1079.28     94.88 o
  -4  12   1      186.15      129.57     62.27 o
  -3  12   1      259.60      235.80     53.87 o
  -2  12   1       69.32       74.84     47.35 o
  -1  12   1     1737.24     2072.85     75.65 o
   0  12   1     4823.21     4918.82    103.04 o
   1  12   1     1609.69     1620.39     61.13 o
   2  12   1    11570.77    11782.80    140.46 o
   3  12   1     1098.00     1079.04     67.13 o
   4  12   1     1168.18     1180.24     88.76 o
   5  12   1     1793.83     1887.46    107.25 o
   6  12   1     1048.45     1018.30     66.84 o
   7  12   1     1784.17     1757.65     99.08 o
   8  12   1     3404.34     3506.03    176.97 o
   9  12   1      178.63      244.82    106.06 o
  10  12   1      896.88      860.73    123.77 o
 -10  13   1      275.00      331.47    115.72 o
  -9  13   1      503.45      445.86    112.11 o
  -8  13   1     4862.46     5364.48    277.60 o
  -7  13   1      192.02      165.90     62.28 o
  -6  13   1      530.80      575.94    153.29 o
  -5  13   1     1072.40      876.67     89.84 o
  -4  13   1        5.89       -2.23     60.84 o
  -3  13   1       28.05       64.62     50.27 o
  -2  13   1     2436.68     2510.20     77.22 o
  -1  13   1       19.71       34.30     42.70 o
   0  13   1     5898.88     5808.83    125.56 o
   1  13   1      450.70      424.40     46.28 o
   2  13   1    10833.37    11049.51    141.82 o
   3  13   1     6589.80     6501.93    130.78 o
   4  13   1      488.98      424.49     68.14 o
   5  13   1      255.70      276.69    115.64 o
   6  13   1       12.06       51.77     51.10 o
   7  13   1      405.08      434.29     71.54 o
   8  13   1     1197.88     1425.64    142.51 o
   9  13   1      117.67       67.66    106.00 o
  10  13   1        5.12      -26.63    106.21 o
 -10  14   1      811.68      889.47    138.02 o
  -9  14   1      177.43      207.71    103.69 o
  -8  14   1     1797.81     1854.15    148.82 o
  -7  14   1     1271.99     1272.30     91.59 o
  -6  14   1      453.03      458.37    150.25 o
  -5  14   1       13.64      -34.40    127.31 o
  -4  14   1     8309.76     8338.06    199.57 o
  -3  14   1     1630.31     1890.15     88.12 o
  -2  14   1    11992.21    12270.15    156.95 o
  -1  14   1      447.25      442.26     49.92 o
   0  14   1     1861.23     1966.79     70.74 o
   1  14   1    11408.00    11800.86    149.42 o
   2  14   1      752.69      829.14     55.32 o
   3  14   1      856.12      951.34     69.01 o
   4  14   1     3758.71     3537.10    134.97 o
   5  14   1     2360.25     2278.01    120.54 o
   6  14   1     2646.07     2734.02    226.18 o
   7  14   1      188.06      169.71     63.14 o
   8  14   1       76.77      109.05     99.49 o
   9  14   1        0.61        2.60    115.18 o
  -9  15   1       58.35       29.79    109.76 o
  -8  15   1      464.92      433.94    115.14 o
  -7  15   1       86.24       93.52    102.42 o
  -6  15   1      836.84      721.86    155.21 o
  -5  15   1      729.00      474.75    130.68 o
  -4  15   1        8.69       -5.22     56.75 o
  -3  15   1        0.77        0.10     53.16 o
  -2  15   1       58.94       13.64     53.14 o
  -1  15   1     1487.68     1594.58     70.77 o
   0  15   1     2892.23     2957.03     85.77 o
   1  15   1      132.76      193.63     46.47 o
   2  15   1     1930.81     2077.18     99.54 o
   3  15   1      299.24      271.92     52.17 o
   4  15   1      532.82      545.33     77.16 o
   5  15   1      739.29      708.96     83.37 o
   6  15   1     5222.54     5285.09    283.64 o
   7  15   1       35.84       13.59    106.95 o
   8  15   1     4197.70     4151.67    200.92 o
   9  15   1      120.06      175.70    103.17 o
  -9  16   1        6.40        3.09    109.65 o
  -8  16   1       91.05      203.91    109.63 o
  -7  16   1     1303.67     1097.65    129.43 o
  -6  16   1     1206.33     1122.70    182.09 o
  -5  16   1     1977.68     1643.54    191.53 o
  -4  16   1       21.82       31.78     80.92 o
  -3  16   1      202.79      220.22     57.88 o
  -2  16   1     2268.46     2333.67     96.70 o
  -1  16   1     2162.93     2266.27     82.49 o
   0  16   1     4200.08     4272.83    102.45 o
   1  16   1     2394.93     2351.21     94.56 o
   2  16   1     1376.81     1399.64     79.39 o
   3  16   1      397.10      411.40     59.25 o
   4  16   1     1156.05     1267.99    115.95 o
   5  16   1       35.87       87.24    129.63 o
   6  16   1     1380.47     1467.15    191.37 o
   7  16   1      201.54      187.73    103.88 o
   8  16   1       34.67      -11.95    109.63 o
   9  16   1       33.60      -31.29    102.50 o
  -8  17   1     1542.94     1411.15    140.38 o
  -7  17   1      245.26      279.63    106.62 o
  -6  17   1     1174.92     1185.47    176.23 o
  -5  17   1        4.96       33.54    118.32 o
  -4  17   1     1668.59     1665.36    137.09 o
  -3  17   1       64.23       54.65     77.21 o
  -2  17   1      645.35      686.18     93.77 o
  -1  17   1      555.25      498.66     89.85 o
   0  17   1      735.54      847.45     71.82 o
   1  17   1      118.27      130.53     51.19 o
   2  17   1      420.37      479.26     59.61 o
   3  17   1        4.99       -3.24     51.49 o
   4  17   1      557.47      510.15    152.76 o
   5  17   1      669.67      592.92    162.55 o
   6  17   1     1119.93     1172.26    190.55 o
   7  17   1       88.85       30.92    110.26 o
   8  17   1      793.30      908.57    137.41 o
  -8  18   1       25.50      -47.10    107.17 o
  -7  18   1      310.13      211.48    105.01 o
  -6  18   1       20.02       -2.93    136.91 o
  -5  18   1      313.54      334.78    152.88 o
  -4  18   1      207.63      225.72     89.85 o
  -3  18   1      738.28      676.63    112.89 o
  -2  18   1      134.82      145.38     79.36 o
  -1  18   1     1842.36     2007.58    124.98 o
   0  18   1      799.24      884.38     98.19 o
   1  18   1     1211.19     1183.92    107.12 o
   2  18   1       82.56      176.67     79.50 o
   3  18   1       51.15       52.17     85.04 o
   4  18   1       15.58       58.67    130.97 o
   5  18   1      325.51      181.97    142.62 o
   6  18   1       29.09       87.15    134.58 o
   7  18   1      256.11      261.16    172.05 o
   8  18   1      120.56       56.49    122.38 o
  -7  19   1        0.80      -44.96    155.30 o
  -6  19   1       13.47       48.53    128.64 o
  -5  19   1       98.11       40.21    116.07 o
  -4  19   1      335.92      307.28     89.75 o
  -3  19   1       40.03       51.16     85.61 o
  -2  19   1       69.84      109.11     85.45 o
  -1  19   1      481.54      449.71     91.15 o
   0  19   1       29.60       15.13     79.78 o
   1  19   1      167.39      178.00     81.26 o
   2  19   1       77.69       43.60     79.63 o
   3  19   1      487.68      530.98     94.35 o
   4  19   1     1382.98     1529.96    184.16 o
   5  19   1      331.09      272.94    128.67 o
   6  19   1       42.11       26.39    127.47 o
   7  19   1        0.43       78.62    155.88 o
  -7  20   1      109.36       37.68    148.61 o
  -6  20   1       78.20      118.78    138.43 o
  -5  20   1        3.60      -49.73    141.84 o
  -4  20   1     1193.26     1254.72    118.56 o
  -3  20   1       17.05       24.70     85.26 o
  -2  20   1      604.38      476.83     99.42 o
  -1  20   1       82.89       98.88     80.86 o
   0  20   1       29.20       36.79     86.39 o
   1  20   1      193.43      156.07     85.69 o
   2  20   1      492.88      457.57     93.40 o
   3  20   1       27.49        2.31     88.16 o
   4  20   1       95.03       -7.63    117.73 o
   5  20   1       49.88      204.96    142.23 o
   6  20   1       17.02       70.08    134.99 o
   7  20   1      248.44      193.35    148.29 o
  -6  21   1      439.75      445.60    163.66 o
  -5  21   1       42.23       94.29    139.32 o
  -4  21   1        0.79      -33.28     88.53 o
  -3  21   1      296.62      297.88     92.78 o
  -2  21   1     1605.61     1292.04    122.85 o
  -1  21   1        8.27      -24.31     88.49 o
   0  21   1     2481.16     2369.78    334.83 o
   1  21   1      573.04      514.40     98.61 o
   2  21   1      146.09      103.81     87.78 o
   3  21   1      421.60      468.56     99.39 o
   4  21   1       85.86       85.44    124.44 o
   5  21   1      128.19       92.84    144.20 o
   6  21   1      270.51      290.69    152.62 o
  -5  22   1       23.98      -17.22    135.76 o
  -4  22   1      217.95      292.07     93.34 o
  -3  22   1        6.67       24.14     83.64 o
  -2  22   1      501.32      662.59    105.23 o
  -1  22   1      521.27      628.91    107.01 o
   0  22   1      356.84      407.34     93.15 o
   1  22   1       35.41        3.53     88.80 o
   2  22   1      736.38      661.19    107.29 o
   3  22   1       56.04       29.83     85.96 o
   4  22   1      472.04      617.01    147.76 o
   5  22   1       55.50       62.91    140.39 o
  -4  23   1      146.63       57.34     93.35 o
  -3  23   1      241.79      220.14     92.34 o
  -2  23   1      690.76      670.20    109.52 o
  -1  23   1      383.11      369.13     96.07 o
   0  23   1     4599.22     4400.87    190.29 o
   1  23   1      486.81      491.37    102.59 o
   2  23   1      373.12      326.88     95.66 o
   3  23   1      355.95      448.90    102.16 o
   4  23   1        4.99      -53.92    131.70 o
  -2  24   1        2.75      -24.19     87.37 o
  -1  24   1      813.46      665.60    111.29 o
   0  24   1      137.19      325.74     94.87 o
   1  24   1      549.96      552.09    128.45 o
   2  24   1      327.86      380.94     98.35 o
 -12   0   2      418.99      321.94    169.49 o
 -10   0   2        0.16      -19.50    148.22 o
  -8   0   2     2376.37     2495.69    200.90 o
  -6   0   2     4753.84     4946.16    241.57 o
  -4   0   2      368.90      500.33     81.93 o
  -2   0   2     4058.54     3626.56    110.95 o
   2   0   2    20864.01    18934.23    190.22 o
   4   0   2     5125.31     5207.28    112.32 o
   6   0   2      170.42      177.94     32.88 o
   8   0   2       25.36       -7.55    106.12 o
  10   0   2       36.17      -24.29    135.00 o
  12   0   2       15.60       73.40    140.49 o
 -12   1   2      675.84      604.62    117.04 o
 -11   1   2        0.24       20.00    104.15 o
 -10   1   2     1775.71     1703.51    144.41 o
  -9   1   2      125.53      220.82    106.55 o
  -8   1   2     1417.63     1507.60    175.65 o
  -7   1   2     1519.09     1668.63     75.17 o
  -6   1   2      120.31       58.87     46.20 o
  -5   1   2      346.24      243.16     60.49 o
  -4   1   2    12770.56    11745.11    177.32 o
  -3   1   2        3.76       18.51     45.21 o
  -2   1   2    17812.54    17875.98    267.79 o
   2   1   2      179.38      257.29     27.56 o
   3   1   2     1184.34     1185.10     34.24 o
   4   1   2    10122.53    10378.03    206.39 o
   5   1   2       23.02       23.41     26.14 o
   6   1   2     7684.57     8240.63    107.65 o
   7   1   2     3055.54     3240.13     61.52 o
   8   1   2      314.18      343.76     82.82 o
   9   1   2       18.69      -37.05     81.76 o
  10   1   2     1208.29     1350.56    180.10 o
  11   1   2        0.29      -31.02     89.71 o
  12   1   2      716.01      680.67    118.10 o
 -12   2   2      364.63      330.45    118.45 o
 -11   2   2      103.32       96.62    107.03 o
 -10   2   2        0.18      -91.13    103.69 o
  -9   2   2     1655.08     1687.76    143.67 o
  -8   2   2       83.17       51.60     86.69 o
  -7   2   2     2022.57     2090.98     83.31 o
  -6   2   2     6406.35     5957.03    114.46 o
  -5   2   2       50.62       10.75     16.72 o
  -4   2   2      403.52      289.50     28.69 o
  -3   2   2      889.57     1231.64     83.43 o
  -2   2   2    43458.38    41906.59    343.94 o
   1   2   2    10291.66    10856.48    305.26 o
   2   2   2      703.52      861.10     35.09 o
   3   2   2       54.02       15.15     27.26 o
   4   2   2     3062.84     3189.32     53.84 o
   5   2   2       14.15       45.71     38.33 o
   6   2   2    16170.99    16896.45    171.48 o
   7   2   2      829.35      858.76     59.81 o
   8   2   2      300.88      433.50     65.84 o
   9   2   2       92.89      136.37     85.52 o
  10   2   2      433.23      404.02     99.98 o
  11   2   2      138.24      130.87     90.60 o
  12   2   2      103.00       36.70     99.02 o
 -12   3   2     1509.42     1578.89    150.10 o
 -11   3   2      159.83      170.02    101.37 o
 -10   3   2     2440.05     2391.85    161.35 o
  -9   3   2     1447.96     1502.69    135.18 o
  -8   3   2     3137.92     3169.89    174.67 o
  -7   3   2      612.76      725.57     62.00 o
  -6   3   2      493.41      485.46     30.07 o
  -5   3   2      185.66      151.94     20.34 o
  -4   3   2     5649.42     5526.67    182.29 o
  -3   3   2    15537.18    16931.76    266.96 o
  -2   3   2    20415.33    19058.87    173.63 o
  -1   3   2      474.50      554.92     63.81 o
   0   3   2    39746.43    38435.79    344.61 o
   1   3   2     4487.60     4128.43     50.76 o
   2   3   2      245.69      113.22     50.69 o
   3   3   2     8195.39     8706.68     97.78 o
   4   3   2     1278.98     1217.51     57.71 o
   5   3   2     2284.36     2688.62     83.75 o
   6   3   2      199.11      231.24     55.32 o
   7   3   2     1033.62     1055.61     74.45 o
   8   3   2     1150.11     1240.14    105.33 o
   9   3   2      696.26      550.84     94.21 o
  10   3   2       57.96      105.67     91.49 o
  11   3   2        9.05        1.23     89.20 o
 -12   4   2       65.99       79.68    136.37 o
 -11   4   2        5.06      -59.68     97.08 o
 -10   4   2      203.54      225.82    102.39 o
  -9   4   2      321.04      298.24    111.67 o
  -8   4   2     4472.59     4337.14    178.91 o
  -7   4   2      375.71      347.33     44.59 o
  -6   4   2      819.07      827.90     37.85 o
  -5   4   2      172.15      297.27     75.67 o
  -4   4   2    24138.52    25879.42    376.56 o
  -3   4   2    16540.01    16837.04    192.45 o
  -2   4   2      705.20      397.75     44.85 o
  -1   4   2     8197.00     7845.33    152.87 o
   0   4   2      788.14      785.24     34.66 o
   1   4   2    67564.33    66032.34    249.72 o
   2   4   2     1243.15     1552.18     53.53 o
   3   4   2        6.06       13.52     33.22 o
   4   4   2      584.87      631.92     45.14 o
   5   4   2     3811.15     4317.73    131.51 o
   6   4   2     4769.02     4820.06    154.88 o
   7   4   2       12.70      165.57     65.61 o
   8   4   2       38.77       20.39     79.46 o
   9   4   2      588.89      374.06    141.55 o
  10   4   2       62.37       98.00    132.46 o
  11   4   2       11.78       30.16    118.19 o
 -11   5   2       29.54       28.78    143.73 o
 -10   5   2      210.90      205.55    155.84 o
  -9   5   2     1554.82     1386.58    135.56 o
  -8   5   2        6.87      -13.55     27.81 o
  -7   5   2       36.97       28.77     34.74 o
  -6   5   2     7346.03     8151.68    103.13 o
  -5   5   2       71.31       78.47     78.63 o
  -4   5   2    18967.08    20277.42    240.22 o
  -3   5   2     3714.10     3558.28    100.46 o
  -2   5   2      719.68      654.35     74.35 o
  -1   5   2      495.74      531.81     67.20 o
   0   5   2    11606.31    12309.92     96.02 o
   1   5   2     3625.27     4196.37     59.98 o
   2   5   2     3124.96     2846.44     75.10 o
   3   5   2     2820.17     3021.76     66.26 o
   4   5   2    14692.23    14332.54    276.16 o
   5   5   2       27.76        2.39     36.44 o
   6   5   2       28.60       68.44     60.41 o
   7   5   2      614.05      770.04     83.75 o
   8   5   2      531.26      417.58    122.89 o
   9   5   2      384.19      569.41    147.04 o
  10   5   2      634.48      700.74    161.15 o
  11   5   2     1496.04     1481.47    194.85 o
 -11   6   2      110.63      229.72    140.31 o
 -10   6   2      223.42      150.65    134.38 o
  -9   6   2        2.95      -26.84    142.93 o
  -8   6   2     5284.47     5225.27    118.12 o
  -7   6   2     2027.23     1935.75     79.42 o
  -6   6   2     5272.13     5564.04    102.65 o
  -5   6   2    19046.46    20630.42    269.14 o
  -4   6   2     3006.53     3211.87    109.61 o
  -3   6   2    10232.72    10905.70    168.28 o
  -2   6   2      559.31      509.66     77.72 o
  -1   6   2     1724.33     2188.42     72.39 o
   0   6   2       13.81       22.18     28.32 o
   1   6   2     4599.27     4669.30     68.21 o
   2   6   2    24324.43    25312.63    206.34 o
   3   6   2     3159.88     2851.03     79.87 o
   4   6   2      808.00      851.62     44.45 o
   5   6   2     1015.90     1030.86     57.23 o
   6   6   2     1404.82     1266.41     69.92 o
   7   6   2     7569.70     7650.76    192.75 o
   8   6   2      821.12      718.64    145.82 o
   9   6   2       27.18      -72.87    127.66 o
  10   6   2      122.04      112.10    127.29 o
  11   6   2      854.55      725.02    166.39 o
 -11   7   2       14.16      -73.38    152.67 o
 -10   7   2     1333.97     1177.46    201.68 o
  -9   7   2        2.64       47.47    138.41 o
  -8   7   2     5284.05     4603.40    153.82 o
  -7   7   2       10.52       25.75     45.03 o
  -6   7   2       78.55       52.19     52.41 o
  -5   7   2    15357.27    16437.64    203.73 o
  -4   7   2     1259.94     1683.60     84.79 o
  -3   7   2     1195.36     1636.08    113.39 o
  -2   7   2     5323.76     5058.36     95.17 o
  -1   7   2    11817.64    10818.57    117.49 o
   0   7   2     1276.10     1451.43     48.87 o
   1   7   2    26793.24    27793.70    299.12 o
   2   7   2     3131.46     3497.55    113.51 o
   3   7   2     2370.76     2477.87    109.49 o
   4   7   2     3847.13     4149.84     88.21 o
   5   7   2      599.82      525.22     42.42 o
   6   7   2     3405.55     3291.90     85.01 o
   7   7   2     2297.70     2288.80    129.25 o
   8   7   2        7.77       32.69     94.85 o
   9   7   2      436.15      497.11    156.66 o
  10   7   2       11.91        3.66     91.85 o
  11   7   2      394.57      388.77    113.84 o
 -11   8   2      139.70      139.14    161.24 o
 -10   8   2      178.50       96.66    143.54 o
  -9   8   2       10.87       42.41    135.63 o
  -8   8   2        8.23       32.12     40.23 o
  -7   8   2     1141.29     1218.81     79.98 o
  -6   8   2     3047.36     3247.81    137.02 o
  -5   8   2        8.19        4.72     50.23 o
  -4   8   2      222.61       71.30     42.50 o
  -3   8   2      929.20      854.98     59.64 o
  -2   8   2     1313.07     1494.84     64.12 o
  -1   8   2     1523.17     1483.58     50.63 o
   0   8   2     8379.04     7496.48    109.51 o
   1   8   2     2010.90     2185.59     59.83 o
   2   8   2     8744.57     9178.84    132.77 o
   3   8   2     1582.96     1495.20     93.32 o
   4   8   2       10.73       -2.66     35.55 o
   5   8   2     1297.70     1322.46     56.09 o
   6   8   2     2406.07     2417.74     69.07 o
   7   8   2      748.34      730.45     56.11 o
   8   8   2     3745.84     3861.40    233.00 o
   9   8   2     1357.74     1586.68    131.75 o
  10   8   2      925.68     1059.22    266.37 o
  11   8   2      680.96      858.23    129.28 o
 -11   9   2      148.15      130.68    154.74 o
 -10   9   2      580.55      601.97    162.19 o
  -9   9   2      229.48      120.29    158.29 o
  -8   9   2     7375.94     7421.69    329.53 o
  -7   9   2     6151.73     6401.74    154.52 o
  -6   9   2      402.95      420.02     79.57 o
  -5   9   2     5922.50     5856.34    116.39 o
  -4   9   2       55.27        9.50     49.79 o
  -3   9   2     1949.39     2227.88     79.27 o
  -2   9   2     1689.10     1494.67     66.80 o
  -1   9   2     7164.51     7181.26     96.87 o
   0   9   2        1.43       23.63     32.42 o
   1   9   2     3981.80     3690.16     77.58 o
   2   9   2       22.62       32.87     33.16 o
   3   9   2     1388.27     1313.66     91.31 o
   4   9   2        6.19       16.98     43.83 o
   5   9   2     5256.63     5622.82    122.48 o
   6   9   2     1709.00     1522.96     60.77 o
   7   9   2     1402.51     1496.70     71.00 o
   8   9   2      387.26      281.66    103.92 o
   9   9   2      830.69      732.90    112.53 o
  10   9   2      181.10      115.94    108.60 o
  11   9   2       91.68       81.95    101.21 o
 -11  10   2      238.25      342.41    110.81 o
 -10  10   2       10.15      -12.51    103.92 o
  -9  10   2      668.06      704.36    116.79 o
  -8  10   2        7.74      -24.53     55.20 o
  -7  10   2     2598.18     2695.15    100.60 o
  -6  10   2        4.54       -1.52     63.04 o
  -5  10   2      334.43      329.54     70.68 o
  -4  10   2      511.43      549.64     55.44 o
  -3  10   2     6649.53     6515.66    163.73 o
  -2  10   2       58.35       40.50     43.71 o
  -1  10   2      498.95      475.38     42.71 o
   0  10   2     9364.92     9959.00    223.55 o
   1  10   2    20635.64    21473.43    163.42 o
   2  10   2    11055.05    11225.23    187.27 o
   3  10   2    10298.46    10580.53    229.71 o
   4  10   2       22.45       28.63     61.25 o
   5  10   2     6488.72     5971.05    109.84 o
   6  10   2      155.30      232.80     47.91 o
   7  10   2     1419.20     1524.52     74.64 o
   8  10   2      516.87      557.05    118.94 o
   9  10   2      641.56      634.74    113.06 o
  10  10   2      109.34      141.72    104.98 o
  11  10   2     1508.86     1393.03    146.98 o
 -10  11   2       81.17      148.02    112.84 o
  -9  11   2       67.97      100.67    106.00 o
  -8  11   2     1010.76      912.95     76.44 o
  -7  11   2     2864.43     3087.80    111.12 o
  -6  11   2     8809.47     8591.55    228.74 o
  -5  11   2     6072.40     6346.26    176.14 o
  -4  11   2      980.91     1002.42     85.97 o
  -3  11   2      393.00      393.98     56.88 o
  -2  11   2        3.92       36.84     67.82 o
  -1  11   2      671.26      633.04     47.99 o
   0  11   2     8318.80     8191.44    121.43 o
   1  11   2      229.08      108.14     35.84 o
   2  11   2     2110.77     1942.49     63.78 o
   3  11   2     1341.02     1477.79     67.00 o
   4  11   2     2483.60     2585.13    109.36 o
   5  11   2      194.08      153.79     50.28 o
   6  11   2       12.64       -7.38     46.64 o
   7  11   2     2477.88     2522.72     88.99 o
   8  11   2       80.56      111.41     65.30 o
   9  11   2     1517.69     1661.04    141.68 o
  10  11   2       59.78       33.03    109.02 o
 -10  12   2      383.10      426.03    115.96 o
  -9  12   2     1211.27     1197.71    132.43 o
  -8  12   2      994.97      997.47    134.92 o
  -7  12   2      275.24      406.71    118.41 o
  -6  12   2      843.79      760.76    117.16 o
  -5  12   2       40.10       69.74     61.89 o
  -4  12   2      367.30      369.45     67.68 o
  -3  12   2     7431.79     7696.58    142.97 o
  -2  12   2      887.65      983.08     67.47 o
  -1  12   2    10891.01    10843.46    144.73 o
   0  12   2     1741.95     1923.09     65.32 o
   1  12   2     1956.63     2117.97     65.86 o
   2  12   2     3448.20     3875.38     85.54 o
   3  12   2     5469.17     5457.31    221.13 o
   4  12   2        5.65       42.50     54.12 o
   5  12   2       14.20       30.82     48.16 o
   6  12   2       21.52       57.68     47.31 o
   7  12   2       68.59       63.59     59.76 o
   8  12   2      516.96      519.94    115.23 o
   9  12   2      685.01      825.04    130.69 o
  10  12   2        2.30        6.42    104.41 o
 -10  13   2        4.65       -3.91    102.83 o
  -9  13   2      306.12      277.75    114.90 o
  -8  13   2       27.98       78.07     97.16 o
  -7  13   2      476.73      449.61    116.08 o
  -6  13   2     1004.76      932.67    111.89 o
  -5  13   2      361.01      327.06     70.66 o
  -4  13   2      221.86      236.33     70.97 o
  -3  13   2     2316.47     2371.80     93.29 o
  -2  13   2      414.91      429.57     58.62 o
  -1  13   2    12210.25    11866.10    145.82 o
   0  13   2       93.02      107.43     39.02 o
   1  13   2      111.45       39.45     39.26 o
   2  13   2       21.12        5.96     37.89 o
   3  13   2       54.28       57.23     45.19 o
   4  13   2       18.76        5.47     58.40 o
   5  13   2      183.15      216.99     52.61 o
   6  13   2     2512.29     2439.54    163.06 o
   7  13   2     4206.56     4254.95    146.02 o
   8  13   2      307.99      325.42    104.38 o
   9  13   2      935.66      985.97    126.18 o
  10  13   2       55.37       23.62    105.64 o
 -10  14   2       36.30      126.49    104.66 o
  -9  14   2       28.89        4.95    110.97 o
  -8  14   2      234.93      110.39    112.10 o
  -7  14   2     1163.50     1266.60    131.76 o
  -6  14   2      152.90       72.71    115.69 o
  -5  14   2       16.52       -1.19    115.01 o
  -4  14   2      559.23      553.35     65.15 o
  -3  14   2     9690.81     9535.91    169.56 o
  -2  14   2      115.42      103.41     51.26 o
  -1  14   2      415.51      387.57     47.25 o
   0  14   2        0.90       12.69     40.92 o
   1  14   2     1711.47     1799.73     68.52 o
   2  14   2      514.56      553.87     49.26 o
   3  14   2     6765.54     6620.36    152.25 o
   4  14   2     1806.42     1692.74     99.82 o
   5  14   2     1171.76      990.74    121.24 o
   6  14   2      257.23      274.63     67.58 o
   7  14   2      529.15      574.45    109.10 o
   8  14   2       80.13       82.64     93.08 o
   9  14   2      825.44      927.83    125.10 o
  -9  15   2      389.57      260.96    164.86 o
  -8  15   2        0.30        6.48    101.96 o
  -7  15   2     3295.62     3449.62    183.33 o
  -6  15   2      357.62      337.43    149.61 o
  -5  15   2      397.09      348.33    131.68 o
  -4  15   2      366.27      340.77     85.91 o
  -3  15   2     1293.29     1256.04     81.23 o
  -2  15   2       60.71       52.13     54.67 o
  -1  15   2      398.09      408.80     49.58 o
   0  15   2     3593.30     3856.28     95.13 o
   1  15   2       77.97       42.38     42.45 o
   2  15   2        0.76       -4.85     46.88 o
   3  15   2        2.00        5.88     47.33 o
   4  15   2     1193.71     1034.22     87.47 o
   5  15   2      453.45      604.71    118.08 o
   6  15   2       89.10       91.35    148.86 o
   7  15   2      361.76      412.38    108.73 o
   8  15   2        1.36        3.63    109.34 o
   9  15   2      300.45      296.59    111.88 o
  -9  16   2       40.78       27.85    117.14 o
  -8  16   2      235.20      323.78    109.52 o
  -7  16   2       63.19       12.64    103.85 o
  -6  16   2     1426.77     1384.19    188.61 o
  -5  16   2      324.48      491.91    142.43 o
  -4  16   2     2053.76     2189.95    130.31 o
  -3  16   2      110.37      129.58     82.56 o
  -2  16   2      612.76      624.59     88.84 o
  -1  16   2       37.49      -20.84     53.87 o
   0  16   2       26.43       48.50     52.37 o
   1  16   2     2644.42     2622.48    100.05 o
   2  16   2      861.17      902.67     90.35 o
   3  16   2     4771.56     4665.86    141.80 o
   4  16   2      364.47      480.85     70.04 o
   5  16   2      587.08      717.57     85.98 o
   6  16   2      617.89      459.38    158.77 o
   7  16   2        1.05      -18.27    108.18 o
   8  16   2       71.82        7.83    114.83 o
   9  16   2      920.13      974.79    142.31 o
  -8  17   2        7.61       -9.38    100.91 o
  -7  17   2     1116.17     1294.81    142.68 o
  -6  17   2      169.58      130.88    132.10 o
  -5  17   2      738.15      630.51    139.10 o
  -4  17   2      404.51      389.24     91.31 o
  -3  17   2      209.92      215.08     81.26 o
  -2  17   2      279.35      254.15     85.56 o
  -1  17   2     2729.18     2734.94    104.17 o
   0  17   2     1455.68     1452.18     80.95 o
   1  17   2     2190.39     2420.42    141.01 o
   2  17   2        6.49       28.37     49.49 o
   3  17   2      750.42      711.22     65.17 o
   4  17   2     3269.01     3068.96    135.87 o
   5  17   2        5.86      -41.05    127.94 o
   6  17   2       61.38      159.74    132.43 o
   7  17   2     1702.90     1657.90    155.53 o
   8  17   2      129.01       86.26    107.54 o
  -8  18   2       26.33      -30.19    113.86 o
  -7  18   2      197.11       83.18     99.11 o
  -6  18   2      262.28      326.73    142.83 o
  -5  18   2      569.12      635.11    158.40 o
  -4  18   2     4266.72     4139.42    291.93 o
  -3  18   2     2477.93     2422.12    184.76 o
  -2  18   2      910.89      804.87    100.01 o
  -1  18   2     5903.85     5966.35    185.66 o
   0  18   2      687.53      700.72     97.24 o
   1  18   2     2553.27     2455.80    112.30 o
   2  18   2       29.66       37.35     48.68 o
   3  18   2      564.55      558.55     65.13 o
   4  18   2     3938.96     4099.21    255.99 o
   5  18   2       91.05       76.79    122.97 o
   6  18   2      280.02      272.80    144.33 o
   7  18   2      201.24      124.45    161.22 o
   8  18   2      148.86       93.53    112.07 o
  -7  19   2      174.84      308.45    115.92 o
  -6  19   2        0.40      -53.57    129.31 o
  -5  19   2       73.98       11.99    125.05 o
  -4  19   2      194.29      203.39     91.38 o
  -3  19   2      459.19      402.23     96.00 o
  -2  19   2       78.58       63.28     78.89 o
  -1  19   2      761.36      994.61    106.52 o
   0  19   2     1265.59     1364.21    114.31 o
   1  19   2     3338.72     3306.42    157.83 o
   2  19   2       34.88       43.18     80.66 o
   3  19   2       71.66      107.26     78.23 o
   4  19   2      521.44      644.32    148.09 o
   5  19   2     1286.21      929.12    168.41 o
   6  19   2     1264.66     1166.03    185.86 o
   7  19   2     1282.51     1121.86    205.23 o
  -7  20   2        0.58     -138.69    138.69 o
  -6  20   2      424.84      459.79    161.10 o
  -5  20   2      815.76      861.90    170.50 o
  -4  20   2      658.13      605.00    104.21 o
  -3  20   2      624.09      560.28    101.85 o
  -2  20   2      138.81       88.51     86.38 o
  -1  20   2       64.57      116.78     88.18 o
   0  20   2     1158.44     1307.65    177.30 o
   1  20   2        3.27       29.43     81.27 o
   2  20   2      630.41      533.72     96.61 o
   3  20   2     1228.16     1204.48    156.62 o
   4  20   2       24.56        4.20    119.67 o
   5  20   2      479.04      439.44    156.32 o
   6  20   2        3.02        4.45    150.89 o
  -6  21   2       27.43       15.53    145.76 o
  -5  21   2      623.41      775.87    164.19 o
  -4  21   2      294.87      307.24     97.75 o
  -3  21   2       16.90        4.30     90.22 o
  -2  21   2     2596.61     2342.47    144.97 o
  -1  21   2      121.42      123.29     89.37 o
   0  21   2      761.51      711.74    102.46 o
   1  21   2     1506.60     1521.64    123.74 o
   2  21   2      377.16      432.96     92.21 o
   3  21   2       65.55       60.90     81.72 o
   4  21   2      357.27      330.51    137.24 o
   5  21   2      863.58      645.98    161.87 o
   6  21   2      779.18      944.42    196.79 o
  -5  22   2      248.59      194.83    134.17 o
  -4  22   2        0.60       -6.07     86.98 o
  -3  22   2       71.85      119.14     92.34 o
  -2  22   2     1296.31     1265.48    122.77 o
  -1  22   2      693.20      631.07    101.67 o
   0  22   2      782.19      715.17    110.40 o
   1  22   2     1731.94     1909.49    138.41 o
   2  22   2      675.02      463.09    178.07 o
   3  22   2       98.63      143.23     84.67 o
   4  22   2       43.76      126.59    124.26 o
   5  22   2       11.19      140.85    146.56 o
  -4  23   2      165.86      303.69     87.59 o
  -3  23   2       44.10       41.16     89.72 o
  -2  23   2      540.35      764.13    113.91 o
  -1  23   2      904.45      922.16    117.36 o
   0  23   2       20.63       33.99     89.27 o
   1  23   2      111.85       43.15     87.08 o
   2  23   2       59.07       69.61     86.47 o
   3  23   2      158.64      143.44     83.77 o
   4  23   2      170.39      297.32    137.09 o
  -2  24   2     1352.16     1272.58    128.53 o
  -1  24   2       90.61      120.81     92.33 o
   0  24   2      731.20      782.94    105.92 o
   1  24   2       44.71       72.79     83.83 o
   2  24   2      241.44      254.78     96.56 o
 -11   0   3        5.52      -52.90    161.26 o
  -9   0   3      656.33      840.94    178.11 o
  -7   0   3      800.98      673.20     89.56 o
  -5   0   3     6035.78     5662.16    205.03 o
  -3   0   3     1538.60     1656.21    224.61 o
   1   0   3   110719.01   109384.29    362.31 o
   3   0   3      884.35      721.64     49.23 o
   5   0   3    28664.79    30341.30    281.40 o
   7   0   3     7146.17     7289.87    150.14 o
   9   0   3       58.48       15.22    119.20 o
  11   0   3       56.71      178.07    141.84 o
 -12   1   3      119.51       33.69    110.17 o
 -11   1   3     1551.52     1581.24    144.33 o
 -10   1   3        3.81       15.74     89.09 o
  -9   1   3     5941.62     6080.12    212.50 o
  -8   1   3      455.16      454.82    103.39 o
  -7   1   3     2067.34     2286.41     85.96 o
  -6   1   3      440.16      664.40     76.32 o
  -5   1   3     6046.66     5972.35    145.97 o
  -4   1   3      162.23      306.62     55.86 o
  -3   1   3     1369.06     1542.50     71.59 o
  -2   1   3     1716.64     1893.95     50.90 o
  -1   1   3    21775.56    21331.69    240.01 o
   1   1   3     9000.31    10105.03    134.03 o
   2   1   3    13554.50    13083.78    156.18 o
   3   1   3     5313.77     4733.56     59.21 o
   4   1   3     8043.75     8276.94    118.32 o
   5   1   3     1977.09     2038.41     63.46 o
   6   1   3     2295.42     2672.13     58.71 o
   7   1   3     3362.50     3354.62     55.61 o
   8   1   3        6.23       -1.44     24.44 o
   9   1   3      151.95       52.61     80.79 o
  10   1   3       57.48       31.04     87.51 o
  11   1   3     1269.23     1433.36    172.53 o
 -12   2   3       75.69       86.55     97.79 o
 -11   2   3      528.45      527.95    113.77 o
 -10   2   3        1.93      -15.62     93.52 o
  -9   2   3      536.62      526.92    110.44 o
  -8   2   3       10.49        2.52     91.17 o
  -7   2   3     3143.39     3211.10     97.20 o
  -6   2   3      193.32      347.77     58.70 o
  -5   2   3     6402.51     6980.78    232.27 o
  -4   2   3     3470.78     3619.46    143.08 o
  -3   2   3     4404.16     4746.93    158.30 o
  -2   2   3    20019.15    17921.89    183.21 o
  -1   2   3      120.46       95.86     25.37 o
   0   2   3     1033.02     1230.82     66.01 o
   1   2   3       19.71       83.97     42.75 o
   2   2   3     6776.24     7484.48    135.88 o
   3   2   3     2137.52     2332.52     50.26 o
   4   2   3     6328.65     5498.99     68.58 o
   5   2   3    12737.67    12992.71    128.37 o
   6   2   3        6.97       25.38     30.33 o
   7   2   3     1202.89     1200.18     64.47 o
   8   2   3      506.75      493.38     39.54 o
   9   2   3      120.45      104.10     25.15 o
  10   2   3      435.56      440.08    104.99 o
  11   2   3      150.28       11.56     93.84 o
 -12   3   3       13.04       74.61     98.10 o
 -11   3   3      180.13      199.65    110.26 o
 -10   3   3       29.98      -29.80     99.42 o
  -9   3   3     1359.19     1221.87    130.74 o
  -8   3   3     8251.60     8658.87    231.06 o
  -7   3   3      342.46      330.81     86.94 o
  -6   3   3     2825.43     2629.40    144.58 o
  -5   3   3     7936.62     8934.18    107.24 o
  -4   3   3     1737.09     1286.39     89.65 o
  -3   3   3    13232.78    11937.82    132.42 o
  -2   3   3    22058.68    21055.67    432.34 o
  -1   3   3    10536.92    10445.33    119.25 o
   0   3   3     3148.58     2621.35    109.94 o
   1   3   3    12001.38    14424.72    496.49 o
   2   3   3     4145.64     4480.16     86.53 o
   3   3   3     7804.14     7596.01    158.98 o
   4   3   3      323.49      132.25     36.97 o
   5   3   3    15120.04    14530.95    168.41 o
   6   3   3     3891.67     3773.40    101.72 o
   7   3   3     2412.69     2622.24     96.66 o
   8   3   3      100.74       87.30     75.00 o
   9   3   3      504.23      449.41     39.66 o
  10   3   3     1629.41     1650.54    129.33 o
  11   3   3      128.63       -0.62    132.53 o
 -12   4   3        1.01      -47.74    145.36 o
 -11   4   3      415.63      427.59    117.46 o
 -10   4   3     1022.16     1045.26    124.16 o
  -9   4   3       11.91      -40.31    105.06 o
  -8   4   3       51.41      118.27    102.35 o
  -7   4   3     2447.23     1867.91    131.78 o
  -6   4   3      203.36      183.96     19.99 o
  -5   4   3     5246.55     5278.74    102.77 o
  -4   4   3     2631.18     2314.97    129.30 o
  -3   4   3       34.62       45.26     49.59 o
  -2   4   3      265.25      242.80     43.80 o
  -1   4   3     6956.59     5667.88    145.17 o
   0   4   3      484.05      530.85     28.23 o
   1   4   3      151.95      193.10     18.97 o
   2   4   3       69.04      121.30     70.99 o
   3   4   3     1440.16     1270.04     58.84 o
   4   4   3      246.56      228.30     40.75 o
   5   4   3      327.15      314.75     60.89 o
   6   4   3     2251.38     2437.79    107.45 o
   7   4   3     1455.15     1475.07     98.44 o
   8   4   3     2332.60     2130.75    173.31 o
   9   4   3      445.62      444.24    136.32 o
  10   4   3       93.25       28.45    129.12 o
  11   4   3       50.02      -22.91    127.46 o
 -11   5   3      715.89      656.43    166.30 o
 -10   5   3        1.04       -6.75     98.41 o
  -9   5   3     2354.17     2204.49    157.04 o
  -8   5   3      338.15      298.98     33.96 o
  -7   5   3     3931.13     3465.95    167.79 o
  -6   5   3     2651.34     2817.10     54.56 o
  -5   5   3    21993.52    22695.02    399.31 o
  -4   5   3     3869.17     4468.07    123.62 o
  -3   5   3    29097.31    28274.63    262.20 o
  -2   5   3       91.56      100.47     69.72 o
  -1   5   3     7418.62     6918.93    104.70 o
   0   5   3     2354.19     2384.37     45.19 o
   1   5   3    15567.50    16500.30     92.58 o
   2   5   3     1351.99     1043.59     41.77 o
   3   5   3    11886.76    11683.28    209.86 o
   4   5   3     1652.40     1864.37     70.29 o
   5   5   3      941.63     1075.82     56.49 o
   6   5   3     1172.29     1087.49     86.79 o
   7   5   3      654.38      541.92     78.63 o
   8   5   3      426.83      371.39    126.31 o
   9   5   3     1986.32     1993.41    186.64 o
  10   5   3      215.21      261.94    136.01 o
  11   5   3       55.33       66.56    132.27 o
 -11   6   3       52.61       37.08    153.84 o
 -10   6   3       12.45      -20.47    137.76 o
  -9   6   3      491.88      474.28    162.42 o
  -8   6   3     3908.72     3494.64    189.12 o
  -7   6   3     1952.53     2093.48     57.68 o
  -6   6   3       18.79       -7.41     50.80 o
  -5   6   3     5372.25     5134.14    142.27 o
  -4   6   3     7931.07     8649.27    167.33 o
  -3   6   3      590.20      511.39    106.27 o
  -2   6   3      495.10      379.47     69.13 o
  -1   6   3     7474.88     6835.41    110.31 o
   0   6   3     1824.56     2094.67     52.09 o
   1   6   3      442.61      395.10     29.33 o
   2   6   3    27514.13    27435.97    174.42 o
   3   6   3     1295.09     1390.34     67.50 o
   4   6   3     9425.86     9938.86    131.89 o
   5   6   3     1754.75     1792.48     68.83 o
   6   6   3     1420.88     1269.37     76.75 o
   7   6   3     1731.73     1676.10     90.09 o
   8   6   3     1163.05     1274.93    115.55 o
   9   6   3       97.44       50.90     90.28 o
  10   6   3     1828.20     1566.82    135.52 o
  11   6   3       32.31      102.72     99.78 o
 -11   7   3      344.63      437.26    170.89 o
 -10   7   3      210.80      156.14    158.44 o
  -9   7   3      383.15      217.19    149.11 o
  -8   7   3      256.98      296.61     31.50 o
  -7   7   3      138.13      153.69     37.29 o
  -6   7   3     7145.85     7121.03    150.75 o
  -5   7   3      298.12      398.16     69.16 o
  -4   7   3      110.32       55.23     52.06 o
  -3   7   3       52.59       18.65     52.13 o
  -2   7   3     1156.52     1542.25     74.49 o
  -1   7   3      988.29     1009.35     58.65 o
   0   7   3      328.10      256.13     31.96 o
   1   7   3     3682.72     3887.28    155.03 o
   2   7   3      614.76      675.59     41.71 o
   3   7   3     1024.42      811.72     53.63 o
   4   7   3      605.63      683.88     47.65 o
   5   7   3     5037.99     5471.12     94.33 o
   6   7   3      189.53      161.08     41.27 o
   7   7   3      203.62      259.31     88.03 o
   8   7   3       88.63       60.29     89.11 o
   9   7   3     2657.13     2764.79    160.07 o
  10   7   3      100.16      169.70     97.43 o
  11   7   3       20.51       30.80     99.18 o
 -11   8   3        6.98      -46.60    165.89 o
 -10   8   3      157.82       90.22    152.09 o
  -9   8   3     1513.55     1278.59    188.95 o
  -8   8   3       34.43       21.31     32.99 o
  -7   8   3     8967.30     9354.98    421.70 o
  -6   8   3      195.45      233.93     74.42 o
  -5   8   3      649.77      732.60     75.45 o
  -4   8   3     2584.78     2427.28    104.86 o
  -3   8   3     1730.91     1686.28     98.05 o
  -2   8   3    13533.14    13677.18    161.24 o
  -1   8   3     3357.49     2969.71     88.84 o
   0   8   3      573.72      593.32     40.06 o
   1   8   3      746.22      730.49     41.31 o
   2   8   3    12725.06    11851.48    241.56 o
   3   8   3    10727.00    11968.06    162.59 o
   4   8   3     2394.74     2235.85     84.36 o
   5   8   3      454.44      429.51     41.52 o
   6   8   3      289.12      269.14     39.97 o
   7   8   3     3459.54     3534.65     93.26 o
   8   8   3     1824.28     2040.51    132.90 o
   9   8   3      458.61      556.71    111.13 o
  10   8   3        5.95       34.58     96.54 o
  11   8   3       15.76       51.93    104.05 o
 -11   9   3      111.00      128.13    166.01 o
 -10   9   3      418.36      254.42    149.86 o
  -9   9   3      154.30      153.91    161.92 o
  -8   9   3     8339.50     8159.37    131.25 o
  -7   9   3      153.56      112.74    149.20 o
  -6   9   3     5633.05     5747.15    179.48 o
  -5   9   3      390.30      350.51     58.17 o
  -4   9   3        0.69        5.11     45.91 o
  -3   9   3     1291.79     1135.67     65.43 o
  -2   9   3    10437.24    10046.41    139.91 o
  -1   9   3      139.14      173.44     43.92 o
   0   9   3    15733.92    14542.32    141.18 o
   1   9   3      521.37      493.90     39.02 o
   2   9   3     7328.92     7246.13    103.54 o
   3   9   3     1972.34     2361.83     83.70 o
   4   9   3      651.84      719.60     60.43 o
   5   9   3     2860.31     2634.99     76.46 o
   6   9   3     3608.55     3577.65     82.87 o
   7   9   3       28.46       20.14     45.47 o
   8   9   3      475.67      360.20    101.57 o
   9   9   3     1007.29     1023.73    117.26 o
  10   9   3        2.29      -38.73     93.98 o
  11   9   3       75.87       42.23    104.36 o
 -11  10   3       29.84        2.80    111.14 o
 -10  10   3      611.36      652.27    172.03 o
  -9  10   3      111.03      136.78    164.69 o
  -8  10   3     1395.16     1406.09     91.79 o
  -7  10   3      366.37      303.28     95.54 o
  -6  10   3      404.64      288.36     99.37 o
  -5  10   3       36.82       39.60     69.17 o
  -4  10   3     8688.67     8688.24    152.66 o
  -3  10   3       37.95        7.32     46.94 o
  -2  10   3      670.68      565.09     57.41 o
  -1  10   3     1745.61     1491.97     55.39 o
   0  10   3      575.51      527.71     45.99 o
   1  10   3     2036.33     2006.89     63.76 o
   2  10   3      521.78      479.01     42.27 o
   3  10   3     9572.08     9554.51    185.88 o
   4  10   3       51.44       29.13     46.23 o
   5  10   3        8.76       -7.68     39.01 o
   6  10   3     5630.66     5715.43    189.17 o
   7  10   3     2214.99     2375.99     84.77 o
   8  10   3     3479.11     3506.22    167.33 o
   9  10   3      282.95      281.54    100.27 o
  10  10   3     1253.16     1230.52    127.20 o
 -10  11   3       17.47       15.06    111.64 o
  -9  11   3      917.47      951.86    127.92 o
  -8  11   3      529.38      463.28    120.08 o
  -7  11   3     3241.49     3446.09    164.45 o
  -6  11   3      118.74      138.42     94.11 o
  -5  11   3       53.50      104.48     69.78 o
  -4  11   3       62.10       31.22     64.18 o
  -3  11   3       75.24       51.52     51.21 o
  -2  11   3    10098.50     9480.88    147.87 o
  -1  11   3     2043.77     2230.95     66.36 o
   0  11   3     7409.49     6873.95    101.11 o
   1  11   3     1016.10     1199.00     51.49 o
   2  11   3    11806.23    11828.20    157.35 o
   3  11   3      670.17      749.45     60.97 o
   4  11   3      174.31      166.32     43.31 o
   5  11   3     4024.06     3794.18    131.77 o
   6  11   3     6407.23     6536.56    229.01 o
   7  11   3       68.93       81.21     48.57 o
   8  11   3     1958.18     1955.93    100.23 o
   9  11   3       18.04       52.99    101.46 o
  10  11   3       99.19      112.71     95.11 o
 -10  12   3      434.36      443.25    158.25 o
  -9  12   3      184.57      194.55    100.50 o
  -8  12   3      336.19      329.82    104.82 o
  -7  12   3       83.57       70.26    100.28 o
  -6  12   3     8062.89     8041.58    231.35 o
  -5  12   3      340.88      468.65     96.41 o
  -4  12   3     1608.05     1710.48     99.24 o
  -3  12   3     1685.41     1581.70     81.40 o
  -2  12   3     1745.70     1791.98     80.76 o
  -1  12   3     2712.95     2855.31     76.64 o
   0  12   3      102.23      110.64     36.66 o
   1  12   3     2873.42     2693.31     71.24 o
   2  12   3     3793.94     3529.24     79.87 o
   3  12   3     7195.59     7448.98    114.02 o
   4  12   3     9322.79     8811.63    149.13 o
   5  12   3      827.88      747.50     62.16 o
   6  12   3     2227.50     2117.38     95.06 o
   7  12   3      182.69      180.78     49.72 o
   8  12   3      576.03      581.77    116.11 o
   9  12   3      379.37      417.54    117.29 o
  10  12   3     1354.37     1513.43    137.96 o
 -10  13   3      201.95      284.84    109.91 o
  -9  13   3      176.12      139.87    105.61 o
  -8  13   3       50.08       36.42    102.21 o
  -7  13   3     1314.26     1228.59    139.78 o
  -6  13   3     1927.58     2141.02    146.97 o
  -5  13   3        0.12       11.83    121.29 o
  -4  13   3     1044.21      985.38     90.17 o
  -3  13   3     2144.57     2216.52     91.96 o
  -2  13   3      253.08      286.37     56.09 o
  -1  13   3     3045.31     3256.57     82.48 o
   0  13   3     1148.37     1259.35     59.15 o
   1  13   3      156.16      232.28     39.37 o
   2  13   3     2222.90     2254.16     69.09 o
   3  13   3      196.74      235.32     48.56 o
   4  13   3     1168.09     1107.96     69.42 o
   5  13   3       66.05       41.60     48.60 o
   6  13   3      256.76      299.60     56.11 o
   7  13   3     1447.24     1335.03    118.45 o
   8  13   3     1626.23     1582.41    141.62 o
   9  13   3       54.17       22.30    106.34 o
  10  13   3       14.93       62.30     92.76 o
 -10  14   3      117.52      279.07    163.97 o
  -9  14   3       26.21      114.15    107.50 o
  -8  14   3      116.58      203.53    109.94 o
  -7  14   3     1361.57     1170.42    134.24 o
  -6  14   3      169.54      312.19    145.00 o
  -5  14   3     1718.56     1784.01    176.14 o
  -4  14   3      749.82      640.17     90.57 o
  -3  14   3     2529.07     2546.24     98.40 o
  -2  14   3     7274.83     7480.74    224.39 o
  -1  14   3     6006.75     5927.00    110.49 o
   0  14   3     2822.18     2851.27     80.45 o
   1  14   3     2050.90     2016.46     70.13 o
   2  14   3       57.71       36.30     43.00 o
   3  14   3       17.42       20.14     44.11 o
   4  14   3     3762.56     3932.93    137.57 o
   5  14   3      743.89      822.10     96.19 o
   6  14   3     4393.56     4520.46    162.49 o
   7  14   3      534.12      491.70    106.41 o
   8  14   3      396.89      414.87    113.87 o
   9  14   3      153.51      283.11    106.78 o
  -9  15   3       60.24       62.32    106.01 o
  -8  15   3      354.78      427.78    118.56 o
  -7  15   3      478.01      433.74    110.00 o
  -6  15   3     2091.04     1937.17    204.68 o
  -5  15   3        3.56      -15.86    126.05 o
  -4  15   3      229.70      230.15     85.38 o
  -3  15   3     1120.01     1201.60    104.39 o
  -2  15   3      111.52      116.93     55.00 o
  -1  15   3       18.97        0.32     40.69 o
   0  15   3     4644.39     4570.38    101.46 o
   1  15   3      309.64      340.38     52.21 o
   2  15   3     4736.51     5026.96    118.44 o
   3  15   3        0.55       12.08     47.13 o
   4  15   3      176.13      156.74     59.32 o
   5  15   3        0.11       -0.59     64.21 o
   6  15   3       16.98       32.68     62.55 o
   7  15   3        3.25      -22.46    106.05 o
   8  15   3     1895.56     2083.68    190.35 o
   9  15   3      253.03      186.00    107.98 o
  -9  16   3       39.55        5.52    122.93 o
  -8  16   3     1344.01     1446.87    148.92 o
  -7  16   3       30.17       73.18     97.27 o
  -6  16   3      908.59      989.90    161.69 o
  -5  16   3      305.91      229.38    129.42 o
  -4  16   3      149.73      183.39     83.98 o
  -3  16   3     1644.98     1608.26    119.51 o
  -2  16   3       86.70      143.52     76.30 o
  -1  16   3     2628.56     2619.69     97.96 o
   0  16   3       20.11        2.46     50.03 o
   1  16   3       21.91        8.67     47.64 o
   2  16   3      566.26      522.36     59.40 o
   3  16   3       33.60       44.98     46.56 o
   4  16   3     8736.88     8187.65    338.02 o
   5  16   3      783.77      619.62     76.66 o
   6  16   3      853.01      744.79    156.45 o
   7  16   3       16.38       48.14    103.96 o
   8  16   3       88.26      130.09    100.24 o
   9  16   3        5.27      -35.65    107.35 o
  -8  17   3      107.57      147.98    108.98 o
  -7  17   3       34.66       69.61    108.09 o
  -6  17   3     1516.10     1337.28    179.65 o
  -5  17   3       21.27      -42.49    122.17 o
  -4  17   3     2309.43     1960.64    129.39 o
  -3  17   3      977.97      925.87    103.96 o
  -2  17   3      447.26      533.37     93.88 o
  -1  17   3     1125.78     1168.03     77.58 o
   0  17   3      642.48      698.96     81.35 o
   1  17   3     1907.72     1901.89     87.29 o
   2  17   3        5.69       -6.30     47.69 o
   3  17   3        1.69       -2.86     48.90 o
   4  17   3      336.40      341.64     63.06 o
   5  17   3        6.76      -54.08    142.06 o
   6  17   3     1551.14     1843.93    204.18 o
   7  17   3      780.16      731.76    131.22 o
   8  17   3      373.51      332.69    104.82 o
  -8  18   3       41.35        6.32    116.48 o
  -7  18   3      353.67      355.87    111.10 o
  -6  18   3      158.12      201.71    143.09 o
  -5  18   3       82.97        7.83    135.18 o
  -4  18   3      314.50      220.95     91.17 o
  -3  18   3        0.08      -20.24     86.35 o
  -2  18   3     2154.37     2085.29    129.15 o
  -1  18   3        1.74       13.66     78.77 o
   0  18   3     1804.49     1987.63     93.19 o
   1  18   3      271.75      283.62     55.54 o
   2  18   3     2614.01     2875.16    104.60 o
   3  18   3       38.61       86.67     47.68 o
   4  18   3     1658.66     1944.39    113.04 o
   5  18   3      339.36      193.10    149.10 o
   6  18   3      242.15      353.36    158.19 o
   7  18   3      215.94      194.99    146.86 o
   8  18   3      669.43      788.92    128.37 o
  -7  19   3      107.67       63.55    113.03 o
  -6  19   3      306.73      237.81    134.24 o
  -5  19   3       38.71      109.04    120.88 o
  -4  19   3      377.34      431.89     95.77 o
  -3  19   3     1372.19     1331.42    118.15 o
  -2  19   3     2995.70     3012.87    189.76 o
  -1  19   3       53.73       53.62     79.77 o
   0  19   3      805.66      693.72     96.81 o
   1  19   3      318.60      309.80     83.81 o
   2  19   3      155.02      133.62     55.08 o
   3  19   3      939.48     1135.07    170.85 o
   4  19   3     2299.57     1896.75    198.44 o
   5  19   3       14.74        3.66    148.23 o
   6  19   3     1748.79     2136.62    232.01 o
   7  19   3      335.85      288.95    148.57 o
  -7  20   3      168.03      272.69    109.42 o
  -6  20   3        3.26      116.49    133.31 o
  -5  20   3      113.89       57.05    139.56 o
  -4  20   3     1023.77      862.09    113.85 o
  -3  20   3        1.48      -29.88     85.50 o
  -2  20   3     1520.65     1366.27    121.21 o
  -1  20   3     5287.85     5212.18    186.24 o
   0  20   3      117.17      122.81     81.01 o
   1  20   3      452.80      593.33     93.31 o
   2  20   3     1428.45     1572.04    122.88 o
   3  20   3        1.90        4.53     81.18 o
   4  20   3      505.87      606.55    147.82 o
   5  20   3     1023.47     1017.55    188.52 o
   6  20   3      525.01      559.62    173.90 o
  -6  21   3       13.08      -88.49    139.96 o
  -5  21   3      359.88      378.02    136.41 o
  -4  21   3      150.76      116.76     92.13 o
  -3  21   3     1206.83     1218.37    123.28 o
  -2  21   3     1233.90     1225.51    123.15 o
  -1  21   3        0.98       64.40     82.26 o
   0  21   3     2239.41     2139.71    138.74 o
   1  21   3     1157.46     1122.54    114.43 o
   2  21   3      798.99      898.64    100.36 o
   3  21   3      685.18      744.27    100.73 o
   4  21   3      163.98       34.41    131.56 o
   5  21   3       57.30      142.54    148.53 o
   6  21   3      154.00      274.79    157.28 o
  -5  22   3      183.10      218.25    129.05 o
  -4  22   3      281.07      325.71     97.97 o
  -3  22   3       65.34       70.44     92.89 o
  -2  22   3      130.58      208.85    113.74 o
  -1  22   3      870.96      672.87    108.55 o
   0  22   3        0.08       43.54     87.07 o
   1  22   3      210.70      202.27     87.52 o
   2  22   3       74.05       98.72     84.43 o
   3  22   3       21.66        6.92     79.73 o
   4  22   3       46.77      -25.35    145.98 o
   5  22   3     1121.42     1200.39    203.65 o
  -4  23   3        2.61       26.82     91.96 o
  -3  23   3      380.74      248.07     96.28 o
  -2  23   3      390.25      481.96    101.08 o
  -1  23   3       40.42       31.25     84.74 o
   0  23   3       25.22       -1.91     85.15 o
   1  23   3      362.29      322.63     94.18 o
   2  23   3       23.54       15.83     89.66 o
   3  23   3      896.17      936.37    111.21 o
   4  23   3      169.03      306.10    147.75 o
  -2  24   3      282.60      348.26     97.48 o
  -1  24   3     1123.95     1101.56    120.27 o
   0  24   3      257.61      240.10     87.17 o
   1  24   3      925.74     1017.17    120.36 o
   2  24   3      308.23      392.32     96.37 o
 -12   0   4      704.92      643.41    186.81 o
 -10   0   4      201.81      -10.50    145.82 o
  -8   0   4     6266.17     5869.96    279.48 o
  -6   0   4     6442.48     5824.86    224.94 o
  -4   0   4      506.26      507.70     31.78 o
  -2   0   4     1512.33     2203.94     96.67 o
   0   0   4    14347.45    13508.97    137.21 o
   2   0   4    19232.41    18149.11     98.91 o
   4   0   4      303.45      244.88     46.27 o
   6   0   4    10707.48    11099.71    137.41 o
   8   0   4      627.02      706.08     47.81 o
  10   0   4       17.53      -54.66    121.91 o
 -12   1   4       27.76        1.94    106.39 o
 -11   1   4      230.64      265.20    110.03 o
 -10   1   4      495.06      470.83    111.56 o
  -9   1   4     3422.47     3493.08    172.86 o
  -8   1   4     1530.99     1487.19    130.66 o
  -7   1   4     2289.71     2378.43    137.23 o
  -6   1   4     1640.38     1616.08     99.04 o
  -5   1   4      710.05      594.67     71.26 o
  -4   1   4    39715.13    42503.65    884.60 o
  -3   1   4     2185.03     1925.48     50.34 o
  -2   1   4      228.10      109.62     32.03 o
  -1   1   4      964.60      750.90     39.50 o
   1   1   4     1493.02     2051.19     43.22 o
   2   1   4     1713.39     2179.80     47.64 o
   3   1   4     7029.89     7038.15    107.90 o
   4   1   4      503.67      454.44     32.13 o
   5   1   4    26910.88    28361.14    267.21 o
   6   1   4     1417.26     1539.59     51.38 o
   7   1   4     1878.69     1855.05     47.91 o
   8   1   4      215.09      213.12     35.10 o
   9   1   4        6.99       27.01     25.99 o
  10   1   4     2438.84     2635.88    147.49 o
  11   1   4      385.91      356.18    134.75 o
 -12   2   4       14.48       39.34    111.92 o
 -11   2   4       18.72       -2.81     99.93 o
 -10   2   4      164.87       57.69     96.36 o
  -9   2   4      702.06      710.91    114.64 o
  -8   2   4     2079.53     1876.41    132.00 o
  -7   2   4     6276.61     6281.53    192.81 o
  -6   2   4     7510.05     8009.51    185.45 o
  -5   2   4      115.53      113.03     56.78 o
  -4   2   4       13.24       23.83     31.24 o
  -3   2   4      348.46      273.88     34.84 o
  -2   2   4     2287.84     2106.63     45.43 o
  -1   2   4     5472.06     7192.68    222.79 o
   0   2   4    39864.46    41769.99   2226.09 o
   1   2   4    65849.45    66748.55   1562.43 o
   2   2   4     8520.69     8606.47    271.78 o
   3   2   4       13.74        2.79     31.94 o
   4   2   4     7517.31     8082.54     90.53 o
   5   2   4     3458.61     3283.38     63.11 o
   6   2   4      605.29      689.84     41.71 o
   7   2   4      577.76      565.48     39.63 o
   8   2   4       97.46       64.80     36.95 o
   9   2   4      173.99      145.02     34.27 o
  10   2   4      735.76      750.45    105.93 o
  11   2   4      885.83      896.50    117.32 o
 -12   3   4      488.50      488.76    160.86 o
 -11   3   4       92.18       82.10    102.04 o
 -10   3   4     1572.67     1618.79    145.53 o
  -9   3   4       55.11      -27.99     96.26 o
  -8   3   4     2904.19     2825.26    158.42 o
  -7   3   4     1436.20     1575.35    122.19 o
  -6   3   4     1244.55     1355.18     91.52 o
  -5   3   4     2210.29     2752.93     68.41 o
  -4   3   4    25941.04    27352.03    371.66 o
  -3   3   4     3818.06     3674.27     97.71 o
  -2   3   4      579.69      628.87     39.68 o
  -1   3   4     8788.90     9110.13    238.85 o
   0   3   4    21526.21    19674.97    232.91 o
   1   3   4    16865.43    15905.61    409.29 o
   2   3   4     9651.98    10350.48    111.15 o
   3   3   4      488.87      575.24     40.30 o
   4   3   4     9687.95     9839.13    136.82 o
   5   3   4     3674.95     3936.45     85.12 o
   6   3   4      209.48      170.03     49.51 o
   7   3   4       25.35       40.06     48.68 o
   8   3   4      291.66      285.87     60.26 o
   9   3   4       24.40       -8.03     36.53 o
  10   3   4      341.38      525.52    146.43 o
  11   3   4      112.50       74.14    126.94 o
 -11   4   4      416.02      353.47    106.35 o
 -10   4   4      205.59      147.32    107.55 o
  -9   4   4        1.50      -25.18     93.95 o
  -8   4   4     7617.90     7879.39    226.36 o
  -7   4   4     1311.80     1360.40     58.61 o
  -6   4   4     2309.43     1834.86    281.07 o
  -5   4   4     2470.54     2639.39     80.43 o
  -4   4   4      260.97      267.52     45.03 o
  -3   4   4     4379.10     4965.02     86.54 o
  -2   4   4     4807.05     5202.14     82.68 o
  -1   4   4    15355.82    15427.79    336.41 o
   0   4   4     6690.76     5731.24     61.97 o
   1   4   4      745.94      890.29     56.86 o
   2   4   4     1421.48     1089.52     54.07 o
   3   4   4      817.60      961.01     46.80 o
   4   4   4      143.66      312.50     44.41 o
   5   4   4     5400.81     5587.09    112.63 o
   6   4   4    10761.04    10997.28    196.35 o
   7   4   4       20.79       28.47     60.01 o
   8   4   4     1110.55     1263.62    145.97 o
   9   4   4     2329.45     2174.43    185.38 o
  10   4   4      339.59      409.86    133.25 o
  11   4   4       21.66      -62.82    125.23 o
 -11   5   4      422.51      372.34    168.44 o
 -10   5   4     1718.75     1971.54    150.86 o
  -9   5   4      212.63      176.19    111.39 o
  -8   5   4       59.06       34.87    102.87 o
  -7   5   4     3556.63     3415.01    160.17 o
  -6   5   4      695.56      603.93     45.01 o
  -5   5   4      304.61      281.14     45.50 o
  -4   5   4     9879.49     8801.97    293.51 o
  -3   5   4    20830.41    22860.22    191.21 o
  -2   5   4     1632.11     1374.49     55.57 o
  -1   5   4     3072.20     3016.11     81.93 o
   0   5   4      461.34      319.29     27.44 o
   1   5   4     4123.90     3545.89     40.76 o
   2   5   4      677.43      698.16     36.71 o
   3   5   4        1.63      -15.50     61.39 o
   4   5   4     8600.67     8677.37    162.27 o
   5   5   4     7619.05     7497.01    131.09 o
   6   5   4     1809.67     1757.53     81.88 o
   7   5   4     2984.04     3044.77    107.81 o
   8   5   4       91.81        6.43     79.21 o
   9   5   4     1571.97     1538.40    124.46 o
  10   5   4      822.36      870.27    114.66 o
  11   5   4       12.28       14.12     95.65 o
 -11   6   4      190.68      186.85    153.88 o
 -10   6   4       80.09       37.29    152.66 o
  -9   6   4     2000.46     2000.27    216.00 o
  -8   6   4       57.51       53.62     42.42 o
  -7   6   4      875.06      877.81     63.86 o
  -6   6   4    10259.43    10786.71    136.67 o
  -5   6   4    14815.62    13769.11    585.40 o
  -4   6   4      144.47       64.77     54.53 o
  -3   6   4    13653.40    12696.88    188.75 o
  -2   6   4      654.67      699.76     90.82 o
  -1   6   4       20.29        8.79     37.03 o
   0   6   4      840.67      818.14     47.02 o
   1   6   4     6336.89     7169.17     65.23 o
   2   6   4      274.64      201.87     31.39 o
   3   6   4      117.76      164.09     39.15 o
   4   6   4      278.93      207.52     43.16 o
   5   6   4     1005.32     1067.85     58.70 o
   6   6   4     7321.28     7328.96    145.43 o
   7   6   4      623.36      594.39     68.15 o
   8   6   4      285.54      235.29     88.72 o
   9   6   4     1743.78     1446.22    128.41 o
  10   6   4      321.44      370.86    102.42 o
  11   6   4      306.86      449.00    108.69 o
 -11   7   4      109.60       40.46    152.42 o
 -10   7   4      101.70      108.68    160.41 o
  -9   7   4     2213.08     2279.23    220.04 o
  -8   7   4      814.73      698.42     43.31 o
  -7   7   4     9132.70     9115.66    171.69 o
  -6   7   4       93.14      142.56     47.40 o
  -5   7   4     1363.14     1280.50     86.18 o
  -4   7   4     1243.25     1375.61     80.02 o
  -3   7   4     2722.34     2894.13    104.17 o
  -2   7   4     1986.24     1806.00     78.46 o
  -1   7   4    15514.56    15121.11    188.13 o
   0   7   4     1883.55     1846.42     47.48 o
   1   7   4     3322.52     2984.35     50.14 o
   3   7   4       64.30       16.44     36.73 o
   4   7   4     8749.86     8981.11    124.34 o
   5   7   4       35.14       63.72     40.28 o
   6   7   4     1286.16     1190.64     60.72 o
   7   7   4     1173.69     1126.04     79.42 o
   8   7   4      784.33      706.66     99.61 o
   9   7   4      294.60      364.05    103.75 o
  10   7   4     1254.11     1208.28    139.78 o
  11   7   4        3.83       62.53     96.98 o
 -11   8   4      154.37      226.37    159.36 o
 -10   8   4        4.95      -42.15    138.86 o
  -9   8   4     1071.10     1024.48    175.90 o
  -8   8   4       10.36       -9.95     40.83 o
  -7   8   4      196.83      200.08     61.43 o
  -6   8   4     2223.33     2357.17    128.97 o
  -5   8   4     6894.59     7036.63    174.67 o
  -4   8   4      446.32      597.57     88.49 o
  -3   8   4     2548.48     2528.79     72.03 o
  -2   8   4       14.97       65.55     49.56 o
  -1   8   4       11.27       10.17     43.94 o
   0   8   4     5231.24     5772.04     82.92 o
   1   8   4     7838.49     7975.30    139.96 o
   2   8   4     2181.46     2212.91    104.70 o
   3   8   4      245.53      153.94     35.32 o
   4   8   4      658.33      545.43     75.64 o
   5   8   4      478.50      473.40     41.32 o
   6   8   4     1268.01     1227.06     57.16 o
   7   8   4      707.74      844.48    107.15 o
   8   8   4      709.69      828.89    109.15 o
   9   8   4      616.87      513.78    104.29 o
  10   8   4       46.14       68.05     93.82 o
  11   8   4      541.45      621.72    213.51 o
 -11   9   4      269.96      102.45    168.82 o
 -10   9   4       19.79      -19.91    142.04 o
  -9   9   4       77.84       92.61    149.61 o
  -8   9   4     2293.33     2385.76     79.34 o
  -7   9   4     2717.42     2447.63    112.24 o
  -6   9   4     7899.75     8173.59    304.27 o
  -5   9   4     3713.51     3620.22    162.42 o
  -4   9   4        9.77      -18.11     47.53 o
  -3   9   4       20.17       44.32     47.14 o
  -2   9   4      703.78      720.19     64.75 o
  -1   9   4       10.15       18.87     46.12 o
   0   9   4       45.21       92.87     33.14 o
   1   9   4      794.33      758.33     40.49 o
   2   9   4       12.92       62.61     28.23 o
   3   9   4      200.75      234.43     36.81 o
   4   9   4     3317.99     3172.65     98.66 o
   5   9   4     2245.13     2309.58     71.63 o
   6   9   4      272.74      260.02     42.40 o
   7   9   4     1914.43     2009.64     81.68 o
   8   9   4      537.86      487.02    100.96 o
   9   9   4      301.84      304.75    123.73 o
  10   9   4       89.24      120.08     94.35 o
  11   9   4      221.06      207.81     98.97 o
 -11  10   4      106.46       21.76    158.62 o
 -10  10   4       11.31      -18.92    151.71 o
  -9  10   4       37.42      104.63    149.04 o
  -8  10   4     6263.53     5449.86    190.12 o
  -7  10   4     4035.16     3601.75    136.18 o
  -6  10   4      544.13      534.61    161.32 o
  -5  10   4       76.45       77.77     58.22 o
  -4  10   4     1220.29     1320.70     72.27 o
  -3  10   4      222.69      148.81     53.28 o
  -2  10   4     1566.07     1461.16     69.93 o
  -1  10   4     5527.71     5425.78    124.97 o
   0  10   4      209.03      135.97     35.09 o
   1  10   4      199.25      292.72     36.06 o
   2  10   4      104.50      101.38     29.37 o
   3  10   4    14082.64    13305.59    317.50 o
   4  10   4      508.06      494.53     56.35 o
   5  10   4      387.52      376.03     45.08 o
   6  10   4     5409.03     5805.56    236.64 o
   7  10   4      126.62      103.67     46.30 o
   8  10   4      918.34      848.95    114.80 o
   9  10   4      211.22      197.34     91.56 o
  10  10   4       64.14       87.72     99.49 o
 -10  11   4      456.51      337.50    109.39 o
  -9  11   4       96.83       71.38    104.32 o
  -8  11   4       18.09      -14.02     62.50 o
  -7  11   4       78.79       63.02    110.53 o
  -6  11   4     1012.67      960.37    112.41 o
  -5  11   4     1584.29     1701.70    104.53 o
  -4  11   4      421.70      425.65     57.50 o
  -3  11   4       46.84       24.51     50.03 o
  -2  11   4    13760.46    14447.53    206.53 o
  -1  11   4     2030.05     2078.59     78.92 o
   0  11   4     2496.68     2424.49     64.37 o
   1  11   4     3736.67     3749.68     82.73 o
   2  11   4     5293.57     5310.18     96.73 o
   3  11   4     1952.86     2154.38     74.48 o
   4  11   4      536.44      460.02     50.25 o
   5  11   4     1212.56     1337.62     62.74 o
   6  11   4      541.14      540.04     57.07 o
   7  11   4      142.76      157.84     50.55 o
   8  11   4        0.71      -36.58     87.21 o
   9  11   4       80.92      139.89     92.23 o
  10  11   4      147.79       72.92     97.59 o
 -10  12   4      102.70      197.26    115.34 o
  -9  12   4     1899.91     1730.27    153.31 o
  -8  12   4        4.70       20.18     99.62 o
  -7  12   4     2033.97     1937.95    153.48 o
  -6  12   4     1558.29     1659.60    126.66 o
  -5  12   4      170.04      218.16    121.37 o
  -4  12   4      277.50      265.69     67.15 o
  -3  12   4     1906.67     1756.04     84.00 o
  -2  12   4     3046.35     2704.14     94.13 o
  -1  12   4      271.08      217.68     51.14 o
   0  12   4     4172.88     4542.98    137.58 o
   1  12   4     2034.51     2154.42     64.59 o
   2  12   4      398.93      449.33     40.48 o
   3  12   4    10668.38    10589.27    167.66 o
   4  12   4      203.20      190.78     45.21 o
   5  12   4     1513.87     1457.03     75.15 o
   6  12   4     2651.02     2513.70     86.60 o
   7  12   4      282.89      205.32     51.44 o
   8  12   4      202.63      206.76     89.17 o
   9  12   4     1431.22     1450.16    130.75 o
  10  12   4       89.02      116.48    102.86 o
 -10  13   4      107.55      100.40    116.17 o
  -9  13   4      216.31      190.62    113.06 o
  -8  13   4       44.22      -14.56    111.55 o
  -7  13   4     4408.12     4632.69    201.72 o
  -6  13   4      599.43      649.35    113.91 o
  -5  13   4      866.41      800.43    135.90 o
  -4  13   4      310.58      300.64     62.21 o
  -3  13   4      366.79      359.16     62.51 o
  -2  13   4       91.49       82.16     49.59 o
  -1  13   4     8818.46     9095.38    232.72 o
   0  13   4     1356.52     1356.81     58.77 o
   1  13   4     5710.26     5396.77     97.92 o
   2  13   4      324.25      369.12     42.42 o
   3  13   4     8453.71     8291.13    173.57 o
   4  13   4     1397.51     1684.97     76.87 o
   5  13   4      110.14       86.77     48.24 o
   6  13   4      504.20      460.99     61.40 o
   7  13   4     3569.62     3606.13    209.23 o
   8  13   4      126.27       96.47     97.33 o
   9  13   4      307.46      395.62    103.23 o
  10  13   4        7.09      108.13    105.53 o
  -9  14   4        7.11       48.67    109.09 o
  -8  14   4     3479.14     3226.81    207.14 o
  -7  14   4      667.18      628.62    120.69 o
  -6  14   4     1718.90     1472.97    175.09 o
  -5  14   4      288.40      402.76    123.03 o
  -4  14   4      924.51      847.15     95.47 o
  -3  14   4     6507.08     6299.37    144.51 o
  -2  14   4      380.17      348.00     61.19 o
  -1  14   4      705.95      609.95     62.20 o
   0  14   4     2157.51     2059.65     70.63 o
   1  14   4     5163.27     5412.28    101.89 o
   2  14   4      660.88      679.85     55.39 o
   3  14   4     8449.54     8618.07    209.39 o
   4  14   4     3895.03     3898.32    134.98 o
   5  14   4     4156.92     4341.06    238.44 o
   6  14   4     2349.15     2329.22    122.30 o
   7  14   4      827.59      746.07    109.16 o
   8  14   4      183.84      149.18    106.13 o
   9  14   4     2571.70     2816.39    174.72 o
  -9  15   4      140.29       22.17    103.18 o
  -8  15   4      355.79      371.32    117.27 o
  -7  15   4     1463.78     1415.15    139.80 o
  -6  15   4      948.01      925.26    156.87 o
  -5  15   4       43.72       45.86    109.26 o
  -4  15   4      709.00      760.28     97.71 o
  -3  15   4     1659.35     1552.90    112.29 o
  -2  15   4      168.73      129.13     74.59 o
  -1  15   4     5822.50     5555.62    163.13 o
   0  15   4        2.08       -7.38     45.96 o
   1  15   4      740.42      650.56     57.74 o
   2  15   4        9.48       -0.18     43.53 o
   3  15   4      833.47      793.03     60.60 o
   4  15   4      607.31      665.41     74.28 o
   5  15   4    13102.63    12463.10    242.38 o
   6  15   4      274.30      340.80     73.27 o
   7  15   4     6833.77     6936.12    232.96 o
   8  15   4       58.39       27.08     96.43 o
   9  15   4      942.55      900.26    124.64 o
  -9  16   4       57.10       -5.47    121.56 o
  -8  16   4      771.58      701.76    128.42 o
  -7  16   4      573.34      579.18    121.42 o
  -6  16   4       56.30      104.42    118.37 o
  -5  16   4     7800.34     7004.99    301.06 o
  -4  16   4     2278.73     2147.15    131.02 o
  -3  16   4     1686.55     1743.45    119.91 o
  -2  16   4     1923.14     1832.67    114.28 o
  -1  16   4     3194.55     3167.60    165.41 o
   0  16   4     5004.60     4952.05    121.55 o
   1  16   4      168.10      172.38     49.31 o
   2  16   4      909.83      833.69     64.08 o
   3  16   4     4596.15     4910.55    126.43 o
   4  16   4      702.85      738.43     81.07 o
   5  16   4     2795.55     2826.01    130.31 o
   6  16   4      806.74      697.41    171.72 o
   7  16   4        4.29       40.29     98.65 o
   8  16   4      277.01      228.87    105.11 o
  -8  17   4      337.70      407.26    116.87 o
  -7  17   4     1570.99     1462.50    214.07 o
  -6  17   4       59.48      129.29    139.65 o
  -5  17   4     1783.72     1653.82    183.78 o
  -4  17   4      985.90      892.39    160.11 o
  -3  17   4     1640.07     1571.33    120.45 o
  -2  17   4       53.48       67.22     81.05 o
  -1  17   4     1906.41     2012.47    121.71 o
   0  17   4      425.15      457.40     58.63 o
   1  17   4      391.44      519.17     60.39 o
   2  17   4      973.48     1100.80     70.84 o
   3  17   4      947.87      918.48     66.48 o
   4  17   4     1323.04     1335.68    100.19 o
   5  17   4      444.14      377.92    148.31 o
   6  17   4      259.96       98.45    159.26 o
   7  17   4      341.51      285.96    110.87 o
   8  17   4      191.88      118.09    108.57 o
  -8  18   4        4.42      -43.39    106.99 o
  -7  18   4       78.80      102.84    100.49 o
  -6  18   4      169.01      140.55    138.64 o
  -5  18   4     3605.39     3637.65    246.82 o
  -4  18   4      743.36      743.35    108.65 o
  -3  18   4     1352.26     1343.32    116.74 o
  -2  18   4      628.96      703.89    102.75 o
  -1  18   4      548.50      548.19     93.61 o
   0  18   4     1273.69     1267.03     77.92 o
   1  18   4       83.28       46.73     47.48 o
   2  18   4      546.07      471.90     56.76 o
   3  18   4      118.54       80.22     47.06 o
   4  18   4     3218.26     3173.01    334.86 o
   5  18   4       11.91       -7.40    146.25 o
   6  18   4      834.09     1009.86    194.35 o
   7  18   4        0.48       39.65    142.04 o
   8  18   4        2.65      -65.71    156.54 o
  -7  19   4      587.39      623.84    122.42 o
  -6  19   4      302.88      359.03    141.71 o
  -5  19   4       38.73      140.74    126.95 o
  -4  19   4      107.46      137.89     90.29 o
  -3  19   4        0.68      -24.81     88.26 o
  -2  19   4      837.57      667.48    122.58 o
  -1  19   4       27.08       24.12     80.82 o
   0  19   4        0.05       33.87     78.13 o
   1  19   4      613.40      588.74     66.44 o
   2  19   4      802.31      852.79     68.39 o
   3  19   4       97.47       31.50     73.98 o
   4  19   4      868.64      748.72    168.87 o
   5  19   4      506.42      313.10    166.85 o
   6  19   4      383.69      499.87    180.02 o
   7  19   4      343.92      277.12    156.06 o
  -6  20   4      231.92      233.71    149.29 o
  -5  20   4     1800.13     1779.34    196.93 o
  -4  20   4      158.04      134.14     90.82 o
  -3  20   4      162.35      218.51     86.36 o
  -2  20   4      280.65      220.62     88.21 o
  -1  20   4       61.80       24.58     84.73 o
   0  20   4      292.82      273.92     85.59 o
   1  20   4      435.56      400.17     90.76 o
   2  20   4      705.74      752.88    132.58 o
   3  20   4      728.19      529.32     91.48 o
   4  20   4      589.20      637.46    149.20 o
   5  20   4      684.59      531.10    180.03 o
   6  20   4      379.99      288.83    173.57 o
  -6  21   4      203.44      205.54    131.40 o
  -5  21   4      131.30       99.29    132.08 o
  -4  21   4       99.61       63.48     89.89 o
  -3  21   4      216.05      224.38     91.47 o
  -2  21   4      552.93      572.87    104.54 o
  -1  21   4     1230.73     1134.32    115.33 o
   0  21   4       13.82       24.41     82.26 o
   1  21   4      319.55      327.33     83.27 o
   2  21   4        7.56       38.95     77.56 o
   3  21   4       59.28       51.43     76.02 o
   4  21   4     1085.83      924.74    168.31 o
   5  21   4     3658.30     3646.57    276.07 o
   6  21   4       94.63      134.69    156.17 o
  -5  22   4      862.46      904.50    166.86 o
  -4  22   4      117.70       42.23     92.29 o
  -3  22   4      218.61      213.68     95.87 o
  -2  22   4      261.75      286.92     97.44 o
  -1  22   4       91.68      137.60     87.55 o
   0  22   4      953.90     1028.61    109.60 o
   1  22   4      395.49      222.66     87.87 o
   2  22   4      936.29      928.20    106.34 o
   3  22   4      885.27      950.99    110.43 o
   4  22   4       44.35      -10.87    149.94 o
   5  22   4     2178.87     1709.07    219.65 o
  -4  23   4      179.13      268.07    101.86 o
  -3  23   4      751.63      770.51    115.58 o
  -2  23   4      191.02      157.44     91.83 o
  -1  23   4     2860.73     2906.82    162.44 o
   0  23   4        3.43       42.74     85.92 o
   1  23   4     1047.07     1152.50    117.37 o
   2  23   4      730.20      771.66    102.93 o
   3  23   4        6.19      -15.57    147.34 o
  -2  24   4      132.24      123.83     90.67 o
  -1  24   4       44.96       83.59     78.61 o
   0  24   4      454.51      518.89    108.25 o
   1  24   4      112.57      224.74     92.32 o
   2  24   4       78.26      162.64    151.63 o
 -11   0   5      210.59      102.98    156.72 o
  -9   0   5     7608.86     8235.14    342.81 o
  -7   0   5    10198.86    10812.04    337.20 o
  -5   0   5     1493.55     1723.88    134.39 o
  -3   0   5      613.24      732.63     48.94 o
  -1   0   5     4630.94     5368.81    213.03 o
   1   0   5    12426.10    12282.73    106.41 o
   3   0   5    12256.34    11078.01    138.25 o
   5   0   5      289.20      374.34     59.82 o
   7   0   5     2405.34     2474.41     77.93 o
   9   0   5      111.99      151.83     83.91 o
  11   0   5      360.88      340.38    130.14 o
 -12   1   5       66.35       11.14    103.39 o
 -11   1   5      834.06      863.53    135.31 o
 -10   1   5       31.97      129.97    106.86 o
  -9   1   5     4493.80     4640.17    193.59 o
  -8   1   5      522.67      560.08    102.58 o
  -7   1   5       88.84      143.00     86.44 o
  -6   1   5     4851.62     4746.09    193.50 o
  -5   1   5     1564.80     1646.48    119.93 o
  -4   1   5        1.72       21.85     31.72 o
  -3   1   5     2833.51     2256.38     58.33 o
  -2   1   5    18140.13    19123.19    558.20 o
  -1   1   5     1778.47     1625.60     43.15 o
   0   1   5    17653.58    20185.44     81.30 o
   1   1   5    50984.71    47560.57    273.24 o
   2   1   5     8505.34     7706.03     58.63 o
   3   1   5    34194.65    33020.46    129.26 o
   4   1   5     2260.40     2126.60     48.37 o
   5   1   5    17115.76    16909.46    168.33 o
   6   1   5    13527.57    13647.59    216.31 o
   7   1   5       66.13       88.94     29.38 o
   8   1   5     1434.99     1456.57     46.68 o
   9   1   5      214.84      197.83     40.39 o
  10   1   5       31.10       24.45     78.38 o
  11   1   5     2435.50     2338.40    179.00 o
 -12   2   5      124.76      105.08    107.10 o
 -11   2   5      259.33      211.52    108.00 o
 -10   2   5     3198.56     3241.94    176.62 o
  -9   2   5      195.19       79.17    106.61 o
  -8   2   5     1210.96     1317.77    128.89 o
  -7   2   5      818.67      743.70    102.73 o
  -6   2   5       21.94       76.17     64.17 o
  -5   2   5     5834.47     6248.53    236.96 o
  -4   2   5      150.85      205.85     58.46 o
  -3   2   5     2393.89     2327.33     62.03 o
  -2   2   5    16605.82    14392.72    235.39 o
  -1   2   5       26.54       81.76     29.24 o
   0   2   5    62702.18    65779.88    416.01 o
   1   2   5    74464.91    74339.73    440.87 o
   2   2   5      162.29      315.84     25.05 o
   3   2   5     4916.31     5401.58     69.83 o
   4   2   5       13.66        8.15     32.57 o
   5   2   5     2308.93     2194.09     59.06 o
   6   2   5       23.11       22.88     36.78 o
   7   2   5     2815.38     2815.02     72.96 o
   8   2   5      386.16      350.34     45.93 o
   9   2   5      201.32      212.80     42.41 o
  10   2   5      653.54      551.83     95.13 o
  11   2   5      155.48      162.70    124.60 o
 -11   3   5      780.43      821.26    134.70 o
 -10   3   5        6.27      -22.15     93.67 o
  -9   3   5     1572.89     1598.93    140.51 o
  -8   3   5     1952.41     1766.99    138.24 o
  -7   3   5      445.36      410.28     85.37 o
  -6   3   5       64.90       70.89     55.10 o
  -5   3   5     3915.09     3804.75     81.50 o
  -4   3   5      299.75      309.95     42.38 o
  -3   3   5    15126.78    16550.44    189.14 o
  -2   3   5      139.25      109.56     27.49 o
  -1   3   5      123.46      144.40     29.35 o
   0   3   5     2248.93     2623.63     82.15 o
   1   3   5    12109.39    11024.87    361.44 o
   2   3   5      179.94      329.16     47.08 o
   3   3   5      419.67      353.26     33.81 o
   4   3   5      594.90      906.81     45.64 o
   5   3   5     2117.60     2167.98     62.29 o
   6   3   5     2023.30     2056.90     72.19 o
   7   3   5        6.64      -15.63     57.00 o
   8   3   5       12.35       37.14     61.96 o
   9   3   5      595.98      564.11     61.47 o
  10   3   5        6.94      -29.96    114.33 o
  11   3   5       65.13       -6.51    124.66 o
 -11   4   5      387.98      320.91    113.41 o
 -10   4   5      607.60      606.75    118.47 o
  -9   4   5        8.87      -20.25    100.56 o
  -8   4   5      720.77      687.76    165.14 o
  -7   4   5      183.59      121.06     84.61 o
  -6   4   5      534.91      533.10     67.38 o
  -5   4   5     4035.43     3735.55    279.80 o
  -4   4   5       60.42       -4.13     33.78 o
  -3   4   5     2542.58     2495.42     67.62 o
  -2   4   5      777.73      806.92     45.41 o
   0   4   5      135.97      138.48     39.09 o
   1   4   5     3542.70     3574.78    123.11 o
   2   4   5     1381.44     1350.65     56.15 o
   3   4   5       86.99       68.20     35.46 o
   4   4   5     2989.44     2502.67     62.56 o
   5   4   5       41.91       65.51     37.66 o
   6   4   5     1768.36     1816.79     80.42 o
   7   4   5     2128.89     2200.27    108.19 o
   8   4   5      691.84      682.49     70.14 o
   9   4   5      108.38       75.18     86.08 o
  10   4   5     1401.56     1317.98    126.97 o
  11   4   5        2.50      -30.76     97.17 o
 -11   5   5       10.79       67.44    162.44 o
 -10   5   5       20.48        7.35     96.15 o
  -9   5   5      688.87      599.90    117.67 o
  -8   5   5      588.17      667.38    110.89 o
  -7   5   5     1411.18     1401.74     40.50 o
  -6   5   5      409.54      456.11     45.09 o
  -5   5   5     5085.53     5060.27    100.73 o
  -4   5   5     5168.31     5920.06    106.35 o
  -3   5   5     5219.23     6540.13    196.02 o
  -2   5   5      547.35      604.21     41.49 o
  -1   5   5     4077.73     3915.66     95.50 o
   0   5   5     1366.44     1168.93     36.59 o
   1   5   5     4983.51     4514.43    106.03 o
   2   5   5        3.44       35.54     21.54 o
   3   5   5     1100.54     1003.12     67.12 o
   4   5   5      279.41      336.43     43.21 o
   5   5   5     2213.08     1978.20     76.43 o
   6   5   5       29.98       17.37     48.11 o
   7   5   5       44.37       54.33     53.38 o
   8   5   5      597.81      689.45     97.33 o
   9   5   5       14.18       -5.94     86.66 o
  10   5   5      457.92      404.09    104.15 o
  11   5   5      185.56      257.23    101.94 o
 -11   6   5       60.55       56.45    165.03 o
 -10   6   5      273.05      203.73    157.37 o
  -9   6   5      982.63      814.47    176.74 o
  -8   6   5      103.74       49.81     39.56 o
  -7   6   5      977.60      841.14     72.14 o
  -6   6   5       47.51       13.60     37.38 o
  -5   6   5      736.89      732.89     53.87 o
  -4   6   5       34.64       39.34     35.43 o
  -3   6   5     4768.77     4575.25     93.47 o
  -2   6   5    11535.16    10577.19    131.64 o
  -1   6   5       66.02       92.44     29.66 o
   0   6   5      169.87       79.85     24.30 o
   1   6   5     2171.29     1831.04     32.08 o
   2   6   5     6835.43     7642.37    214.83 o
   3   6   5      336.95      375.56     44.58 o
   4   6   5     1635.17     1496.82     63.86 o
   5   6   5      217.93      173.47     40.00 o
   6   6   5      244.46      255.14     55.84 o
   7   6   5      419.11      498.40     62.92 o
   8   6   5      449.39      412.70     87.90 o
   9   6   5        6.53      -26.31     92.12 o
  10   6   5     1422.76     1201.36    122.98 o
  11   6   5       57.87       55.37     90.86 o
 -11   7   5       44.43        2.37    161.99 o
 -10   7   5       15.01      -79.43    158.51 o
  -9   7   5     2337.66     2304.16    231.90 o
  -8   7   5     1506.10     1411.15     57.02 o
  -7   7   5        0.36        8.45     53.99 o
  -6   7   5      268.15      272.18     48.30 o
  -5   7   5     3085.92     3226.08     90.33 o
  -4   7   5      825.54      884.20    105.71 o
  -3   7   5     8574.22     7246.43    120.66 o
  -2   7   5       39.62       45.14     44.55 o
  -1   7   5     7454.47     7479.04    147.19 o
   0   7   5      111.96       33.29     25.17 o
   1   7   5     2226.69     2665.74     44.46 o
   2   7   5     8304.96     8280.11     98.15 o
   3   7   5      233.73      146.89     32.63 o
   4   7   5      417.83      391.35     42.33 o
   5   7   5     2679.18     2709.15     83.41 o
   6   7   5     5287.59     5403.77    128.45 o
   7   7   5      139.01      126.89     55.08 o
   8   7   5       23.49      -12.61     86.26 o
   9   7   5     4690.49     4507.31    467.96 o
  10   7   5       36.46       46.12     88.61 o
  11   7   5      732.97      956.97    153.90 o
 -11   8   5      322.06      285.29    170.29 o
 -10   8   5      478.67      516.25    178.05 o
  -9   8   5        3.57      -19.00    132.00 o
  -8   8   5      152.22      152.70     37.42 o
  -7   8   5     3697.60     3178.36    355.38 o
  -6   8   5      831.68      901.24     76.44 o
  -5   8   5     7209.15     7416.37    283.48 o
  -4   8   5       56.77       70.28     41.83 o
  -3   8   5       45.84      106.67     53.67 o
  -2   8   5        8.56        9.55     47.93 o
  -1   8   5     6973.20     6821.61    104.65 o
   0   8   5      254.80      248.96     33.86 o
   1   8   5     2463.39     2646.25     51.71 o
   2   8   5     9261.72     9942.85    121.10 o
   3   8   5      135.33      139.39     32.39 o
   4   8   5     1800.67     1607.43     90.79 o
   5   8   5     2068.31     1991.13     60.30 o
   6   8   5      868.10      895.60     51.30 o
   7   8   5     2381.15     2301.60    130.33 o
   8   8   5       24.64        9.47     89.02 o
   9   8   5        6.93       43.42     89.08 o
  10   8   5       56.59      110.59     93.12 o
  11   8   5      105.16       91.99     94.41 o
 -11   9   5      625.05      541.09    195.29 o
 -10   9   5        6.58       29.46    159.10 o
  -9   9   5     4469.53     3947.46    270.98 o
  -8   9   5     8200.77     7991.54    284.58 o
  -7   9   5     2850.81     2543.35    114.87 o
  -6   9   5    11789.63    11056.04    217.00 o
  -5   9   5      235.63      175.11     42.36 o
  -4   9   5       29.44       12.14     51.81 o
  -3   9   5    16544.38    16701.00    343.51 o
  -2   9   5     1750.09     1753.68    143.77 o
  -1   9   5     2002.42     1782.93     77.16 o
   0   9   5     8639.16     8574.50    117.25 o
   1   9   5     1803.33     1808.54     46.72 o
   2   9   5       11.35       11.19     24.81 o
   3   9   5      550.09      719.91     66.57 o
   4   9   5      568.86      618.75     56.83 o
   5   9   5      480.63      566.50     55.06 o
   6   9   5      451.90      499.55     45.29 o
   7   9   5      250.64      202.80     57.63 o
   8   9   5        6.92      -33.12     58.81 o
   9   9   5      293.16      376.80     98.64 o
  10   9   5       46.01        1.46     98.25 o
 -11  10   5        1.49      -69.27    158.23 o
 -10  10   5      277.00      249.45    170.26 o
  -9  10   5       45.82       27.40    133.66 o
  -8  10   5      436.27      438.71     95.75 o
  -7  10   5       60.22       40.48     59.41 o
  -6  10   5        2.04       12.69     64.54 o
  -5  10   5      828.11      887.46     90.14 o
  -4  10   5     7428.98     7545.95    145.47 o
  -3  10   5       28.14       28.66     47.81 o
  -2  10   5     9444.97     9153.10    143.25 o
  -1  10   5     6433.40     6318.72    133.70 o
   0  10   5      110.92       53.58     30.44 o
   1  10   5      170.25      198.30     29.74 o
   2  10   5     1209.77     1059.21     42.10 o
   3  10   5      360.79      418.63     55.90 o
   4  10   5     8911.66     8595.83    137.52 o
   5  10   5      663.27      686.18     51.38 o
   6  10   5      558.27      525.46     54.69 o
   7  10   5     3534.13     3432.40     98.36 o
   8  10   5     2046.16     2012.13    187.25 o
   9  10   5        0.91        3.56     88.75 o
  10  10   5     1159.55     1258.63    127.85 o
 -10  11   5        8.53      -45.35    162.55 o
  -9  11   5      209.05      120.06    138.78 o
  -8  11   5     5778.24     5808.98    321.59 o
  -7  11   5     2163.30     2088.80    117.37 o
  -6  11   5     5863.73     6131.49    171.57 o
  -5  11   5       12.41        7.05    111.01 o
  -4  11   5      734.44      745.40     79.56 o
  -3  11   5      394.23      460.42     58.90 o
  -2  11   5     8318.15     8200.71    170.65 o
  -1  11   5     4304.99     4242.19    101.82 o
   0  11   5     8417.74     8500.20    200.50 o
   1  11   5     5691.61     5836.08    106.40 o
   2  11   5      572.22      542.68     37.70 o
   3  11   5     2613.87     2569.13     77.96 o
   4  11   5      538.76      701.33     54.17 o
   5  11   5        6.53        0.82     38.96 o
   6  11   5     3746.81     3808.41    101.14 o
   7  11   5      377.11      309.41     52.57 o
   8  11   5     3519.65     3551.18    173.50 o
   9  11   5       44.49       -0.36     93.51 o
  10  11   5       59.65       73.03     97.72 o
 -10  12   5     3679.37     3429.57    197.33 o
  -9  12   5      134.97      136.58    113.66 o
  -8  12   5     3258.69     3192.17    182.27 o
  -7  12   5        0.64       19.78     58.94 o
  -6  12   5       18.00        9.77     95.39 o
  -5  12   5      417.93      370.00    120.27 o
  -4  12   5     8216.03     7890.62    158.87 o
  -3  12   5      238.82      226.84     55.58 o
  -2  12   5    11254.85    11120.39    168.87 o
  -1  12   5     3193.28     3208.14     94.77 o
   0  12   5     9400.80    10022.96    211.08 o
   1  12   5        6.66       31.99     31.77 o
   2  12   5      102.90      123.44     31.52 o
   3  12   5       88.62       55.29     40.96 o
   4  12   5     1087.45     1118.29     64.46 o
   5  12   5     1656.18     1726.02     86.08 o
   6  12   5        7.20       52.60     46.57 o
   7  12   5      773.72      707.86     61.69 o
   8  12   5      713.15      730.47    111.63 o
   9  12   5        0.85      -25.23     95.00 o
  10  12   5      845.32     1014.35    160.94 o
 -10  13   5      915.30      807.16    163.67 o
  -9  13   5      523.66      505.43    195.11 o
  -8  13   5      164.17      125.51     99.42 o
  -7  13   5      477.29      574.45    116.19 o
  -6  13   5     1614.60     1568.47    129.94 o
  -5  13   5      785.06      696.40    142.10 o
  -4  13   5       71.94       79.72     76.49 o
  -3  13   5      151.82      159.12     58.08 o
  -2  13   5     4498.23     4395.96    117.35 o
  -1  13   5       21.29       33.69     46.54 o
   0  13   5     3069.69     2970.11     76.39 o
   1  13   5     1887.66     2022.93     64.28 o
   2  13   5     1124.49     1023.12     50.29 o
   3  13   5      302.64      367.56     49.89 o
   4  13   5     3396.94     3199.78    151.89 o
   5  13   5     1384.35     1549.15     92.29 o
   6  13   5     6883.69     6931.38    182.51 o
   7  13   5      206.15      205.76     58.91 o
   8  13   5     2883.73     3021.54    169.29 o
   9  13   5       60.32       98.00    101.14 o
  -9  14   5       95.41      179.09    126.65 o
  -8  14   5       52.82       37.96    106.40 o
  -7  14   5     1034.66     1212.12    131.12 o
  -6  14   5      694.65      659.01    114.58 o
  -5  14   5     1134.41     1269.49    160.35 o
  -4  14   5      238.09      330.07     86.18 o
  -3  14   5      605.57      546.05     87.96 o
  -2  14   5       24.40       13.68     69.67 o
  -1  14   5       17.62        8.69     50.43 o
   0  14   5      336.75      333.70     43.88 o
   1  14   5     2320.66     2389.06     78.65 o
   2  14   5     1661.09     1663.40     69.43 o
   3  14   5      665.54      826.16    100.54 o
   4  14   5     3923.26     3930.48    128.54 o
   5  14   5       10.35       17.38     54.25 o
   6  14   5       18.41       29.75     56.93 o
   7  14   5      204.54      260.35    104.92 o
   8  14   5     1537.78     1356.39    127.96 o
   9  14   5       22.21       70.92     95.94 o
  -9  15   5        4.18        8.23    110.81 o
  -8  15   5     1552.06     1409.82    152.24 o
  -7  15   5      284.62      267.63     98.36 o
  -6  15   5     7794.91     7925.99    326.33 o
  -5  15   5      489.31      561.70    136.31 o
  -4  15   5        2.23       12.17     81.24 o
  -3  15   5        0.99      -24.86     79.64 o
  -2  15   5        8.94       -9.35     71.91 o
  -1  15   5       62.24       26.47     66.04 o
   0  15   5      486.16      537.10     55.80 o
   1  15   5      320.11      293.01     45.61 o
   2  15   5     1883.01     1882.64     76.49 o
   3  15   5     2427.10     2226.26    102.95 o
   4  15   5      635.94      601.17     69.81 o
   5  15   5        9.48       29.04     53.32 o
   6  15   5       90.89        9.53    120.50 o
   7  15   5      198.58      249.18    101.13 o
   8  15   5       52.23      132.73    102.14 o
   9  15   5       19.27       18.94    108.52 o
  -9  16   5       22.39        0.18    112.11 o
  -8  16   5       16.66       38.00    103.23 o
  -7  16   5        7.01       29.18     96.21 o
  -6  16   5      102.48       74.29    127.49 o
  -5  16   5      189.08      287.76    125.71 o
  -4  16   5     3845.69     3919.23    162.50 o
  -3  16   5      568.88      579.34     92.18 o
  -2  16   5       35.96       39.19     75.55 o
  -1  16   5      173.89      145.37     75.79 o
   0  16   5      316.55      301.22     53.60 o
   1  16   5       22.62       23.88     44.28 o
   2  16   5      846.18      882.01     61.16 o
   3  16   5      218.30      191.68     60.81 o
   4  16   5     8708.89     8360.62    191.44 o
   5  16   5       30.31       34.29     54.04 o
   6  16   5      718.47      707.25    154.21 o
   7  16   5       58.26       29.15    105.54 o
   8  16   5       11.04       31.68     99.77 o
  -8  17   5      358.27      316.22    114.66 o
  -7  17   5        4.18       46.71    106.19 o
  -6  17   5     2224.34     2432.91    212.84 o
  -5  17   5     1806.86     1774.14    182.49 o
  -4  17   5       43.68       49.38     85.11 o
  -3  17   5     1540.50     1572.90    118.17 o
  -2  17   5     1567.23     1518.56    114.71 o
  -1  17   5       19.23      -19.92     70.80 o
   0  17   5     2933.17     3015.25     99.67 o
   1  17   5       39.77       28.39     45.08 o
   2  17   5     1052.62     1081.64     68.60 o
   3  17   5        0.72        2.56     44.62 o
   4  17   5     1545.60     1416.11     93.56 o
   5  17   5     2383.74     2600.91    220.38 o
   6  17   5     1758.60     1409.84    186.07 o
   7  17   5        0.20       53.85    102.07 o
   8  17   5      506.49      395.44    111.92 o
  -8  18   5      779.76      971.62    145.79 o
  -7  18   5       54.17       -8.49    102.89 o
  -6  18   5       17.58       72.17    130.53 o
  -5  18   5      267.48      305.10    143.46 o
  -4  18   5     3855.92     3605.67    166.95 o
  -3  18   5       11.17      -50.56     83.64 o
  -2  18   5     3158.02     2812.22    141.40 o
  -1  18   5       51.05       49.88     77.52 o
   0  18   5       36.77       49.09     45.87 o
   1  18   5      263.34      281.83     51.51 o
   2  18   5     1062.04     1115.88     71.12 o
   3  18   5      605.15      627.03     59.06 o
   4  18   5     4988.42     4357.01    277.27 o
   5  18   5     1644.80     1410.75    181.53 o
   6  18   5      401.77      571.10    158.29 o
   7  18   5        1.55       -9.20    161.97 o
  -7  19   5       38.78       10.62    105.01 o
  -6  19   5     1072.65     1048.47    169.59 o
  -5  19   5     1952.56     1789.20    193.48 o
  -4  19   5       10.47      -19.05     88.98 o
  -3  19   5      512.38      472.83     98.37 o
  -2  19   5      643.64      753.33    101.04 o
  -1  19   5      159.30      135.14     84.85 o
   0  19   5     4061.87     4349.46    164.82 o
   1  19   5      451.52      424.56     59.20 o
   2  19   5     2157.77     2094.35     91.89 o
   3  19   5     1620.62     1553.68    109.52 o
   4  19   5      636.88      488.66    163.42 o
   5  19   5     1263.52     1299.34    193.05 o
   6  19   5     4136.48     3612.32    271.04 o
   7  19   5      213.99      111.54    163.66 o
  -6  20   5       60.20       47.45    126.78 o
  -5  20   5      196.81      235.37    118.26 o
  -4  20   5     4458.92     4244.19    186.13 o
  -3  20   5       74.42       70.59     89.98 o
  -2  20   5      357.34      318.58     89.42 o
  -1  20   5     1112.65     1086.44    121.69 o
   0  20   5      134.19      158.57     83.49 o
   1  20   5      589.83      637.64    101.46 o
   2  20   5      625.76      721.92     91.99 o
   3  20   5       95.01      118.20     74.76 o
   4  20   5     1254.00     1449.93    194.45 o
   5  20   5     1383.01      976.76    191.03 o
   6  20   5       54.92      122.06    158.99 o
  -6  21   5      437.50      350.97    143.12 o
  -5  21   5     1059.70      907.76    171.61 o
  -4  21   5       23.99        4.37     92.47 o
  -3  21   5      943.32     1039.92    135.28 o
  -2  21   5        5.42       18.93     85.20 o
  -1  21   5      110.12       97.60     83.96 o
   0  21   5      135.49      187.19     82.16 o
   1  21   5        7.75      -10.46     76.60 o
   2  21   5      557.93      533.13     92.22 o
   3  21   5     1212.70     1137.73    103.20 o
   4  21   5       26.91        1.09    125.80 o
   5  21   5     4623.24     4336.38    306.09 o
  -5  22   5      355.67      331.81    145.10 o
  -4  22   5     1865.20     1868.58    142.56 o
  -3  22   5      308.77      231.41    100.02 o
  -2  22   5       54.80       54.19     90.60 o
  -1  22   5     1751.85     1912.19    233.15 o
   0  22   5      136.06      128.63     85.46 o
   1  22   5      573.68      634.78     96.26 o
   2  22   5      538.94      506.00     93.30 o
   3  22   5       51.71       -3.04     79.06 o
   4  22   5      238.25      306.95    164.12 o
  -3  23   5      100.73      144.46     94.16 o
  -2  23   5       36.27       81.67     87.10 o
  -1  23   5      722.48      763.60    106.40 o
   0  23   5       82.99       53.79     85.47 o
   1  23   5       32.69       75.40     89.39 o
   2  23   5      263.74      168.93    156.57 o
   3  23   5       42.66      115.99    149.77 o
  -1  24   5      371.02      337.64    103.31 o
   0  24   5      283.14      249.74     88.07 o
   1  24   5      698.42      503.89    162.71 o
 -12   0   6       28.75        7.97    137.20 o
 -10   0   6     1878.35     1752.91    207.43 o
  -8   0   6       35.76       12.84    145.67 o
  -6   0   6     3505.60     3841.06    193.69 o
  -4   0   6     9414.50    10256.22    601.29 o
  -2   0   6    11728.98    12743.43    212.17 o
   0   0   6     5130.28     4062.65     43.37 o
   2   0   6      635.69      883.40     37.82 o
   4   0   6     1377.10     1175.31     62.29 o
   6   0   6     4215.30     3953.11    125.00 o
   8   0   6      787.87      814.39     58.30 o
  10   0   6      203.72      218.78    115.19 o
 -12   1   6       96.07       76.40    114.70 o
 -11   1   6        9.26      -10.32     99.83 o
 -10   1   6      609.41      560.96    113.48 o
  -9   1   6      937.64      901.79    136.98 o
  -8   1   6     3523.32     3654.32    165.88 o
  -7   1   6     1946.29     2171.06    192.05 o
  -6   1   6     1154.02     1185.92     88.82 o
  -5   1   6      926.78     1019.13     44.28 o
  -4   1   6     9550.00     8647.56    127.96 o
  -3   1   6        2.31       12.13     37.63 o
  -2   1   6     2598.99     2801.11     71.35 o
  -1   1   6    12735.12    12236.37    121.58 o
   0   1   6    13489.87    12465.69     67.15 o
   1   1   6     4514.63     4135.66     47.48 o
   2   1   6      257.61      256.11     17.02 o
   3   1   6     3568.12     3536.71     53.00 o
   4   1   6    15798.62    17430.44    155.94 o
   5   1   6     3996.84     4559.78     69.41 o
   6   1   6     8610.04     8519.23    122.44 o
   7   1   6      868.82     1088.28     49.74 o
   8   1   6     1374.64     1350.49     47.44 o
   9   1   6      181.85      175.35     33.60 o
  10   1   6     2270.85     2310.58    133.98 o
  11   1   6      487.59      455.00    130.59 o
 -11   2   6       22.80      -62.35    108.77 o
 -10   2   6       46.72      112.88    107.59 o
  -9   2   6     2826.92     2880.39    316.81 o
  -8   2   6     1685.10     1740.80    141.51 o
  -7   2   6     1292.98     1408.20    163.82 o
  -6   2   6     3450.65     3120.28    129.37 o
  -5   2   6      152.39      163.20     57.20 o
  -4   2   6     3495.97     3777.36     79.69 o
  -3   2   6     2836.94     2906.72     70.37 o
  -2   2   6      176.31      209.48     35.70 o
  -1   2   6    11002.44     9542.79     83.93 o
   0   2   6     9078.84     9222.01    170.25 o
   1   2   6     1384.75     1586.50     28.18 o
   2   2   6     7784.73     7944.42     57.53 o
   3   2   6     1017.03     1162.46     61.57 o
   4   2   6     4173.44     4086.86     71.40 o
   5   2   6       39.56       49.45     34.91 o
   6   2   6      447.32      358.83     43.93 o
   7   2   6      561.61      593.55     47.16 o
   8   2   6      202.78      213.10     40.52 o
   9   2   6       90.30      112.27     50.57 o
  10   2   6      265.48      422.77    127.15 o
  11   2   6       10.63      -43.15     90.87 o
 -11   3   6      102.29       38.11    101.86 o
 -10   3   6      265.43      236.39    104.73 o
  -9   3   6      304.35      407.84    105.25 o
  -8   3   6        3.26      -38.20     96.13 o
  -7   3   6      629.35      648.41    100.11 o
  -6   3   6     2555.41     2176.13    141.13 o
  -5   3   6      751.50      689.25    104.66 o
  -4   3   6     4395.73     4568.35    234.19 o
  -3   3   6    10066.45    11368.80    275.14 o
  -2   3   6     5987.63     5144.92    116.35 o
  -1   3   6      450.07      506.17     35.99 o
   0   3   6     2180.77     1883.20     64.62 o
   1   3   6     1298.63     1993.98    169.18 o
   2   3   6      903.41      659.59     33.67 o
   3   3   6      213.00      233.59     30.75 o
   4   3   6    18103.18    16732.52    135.76 o
   5   3   6        4.06       -3.55     36.11 o
   6   3   6    25986.68    26365.45    199.38 o
   7   3   6       97.72       81.27     39.82 o
   8   3   6      130.21      152.24     55.71 o
   9   3   6      234.90      179.73     50.67 o
  10   3   6     1090.53     1208.98    114.66 o
  11   3   6      413.97      295.64    106.44 o
 -11   4   6      652.67      534.76    113.14 o
 -10   4   6      475.93      589.04    127.35 o
  -9   4   6     1994.20     1893.63    149.67 o
  -8   4   6     4304.70     4165.90    182.80 o
  -7   4   6      344.51      294.70     91.61 o
  -6   4   6     2634.75     2556.55    166.82 o
  -5   4   6      111.73       76.72     39.74 o
  -4   4   6     5579.26     5626.22    103.50 o
  -3   4   6      285.97      252.51     38.79 o
  -2   4   6       22.38       13.28     29.83 o
  -1   4   6     1187.55     1168.57     46.99 o
   0   4   6     6209.55     6486.19    151.27 o
   1   4   6      601.41      559.87     55.96 o
   2   4   6      127.95      103.84     45.78 o
   3   4   6      585.16      698.41     39.93 o
   4   4   6      780.90      638.90     42.01 o
   5   4   6      961.92      988.38     51.01 o
   6   4   6     1905.14     1795.69     66.29 o
   7   4   6      356.69      336.59     58.48 o
   8   4   6     3460.86     3661.60    118.11 o
   9   4   6      583.14      595.15     96.73 o
  10   4   6       10.66       -1.35     82.67 o
  11   4   6      364.70      355.25     98.62 o
 -11   5   6      446.94      434.14    123.65 o
 -10   5   6     2142.18     2624.71    297.16 o
  -9   5   6       12.96     -108.80    114.31 o
  -8   5   6     4750.98     4936.34    346.95 o
  -7   5   6      285.59      298.18    100.94 o
  -6   5   6      106.27       93.12     33.87 o
  -5   5   6      117.73       45.66     37.02 o
  -4   5   6      219.72      336.67     41.23 o
  -3   5   6     1416.21     1655.36     62.83 o
  -2   5   6    18731.39    17781.50    164.92 o
  -1   5   6     1533.24     1196.27     67.08 o
   0   5   6     1001.66     1264.35     36.32 o
   1   5   6     1235.93     1164.95     67.45 o
   2   5   6     7850.40     7567.33     74.42 o
   3   5   6       11.58       28.03     39.38 o
   4   5   6     6577.47     6312.78     95.11 o
   5   5   6      293.22      330.12     41.45 o
   6   5   6       77.01       34.15     47.46 o
   7   5   6     5384.83     5655.63    133.24 o
   8   5   6       50.15       35.99     78.45 o
   9   5   6     1610.41     1664.34    153.36 o
  10   5   6     1177.43     1014.15    112.48 o
  11   5   6      106.55       66.74     89.28 o
 -11   6   6      107.82      109.91    171.40 o
 -10   6   6      184.99      224.79    160.50 o
  -9   6   6     1232.64     1074.30    168.75 o
  -8   6   6      781.98      666.10    152.57 o
  -7   6   6        1.01      -10.31     48.73 o
  -6   6   6      308.27      283.74     49.17 o
  -5   6   6     1261.23     1328.64     64.06 o
  -4   6   6      963.46     1127.58     58.62 o
  -3   6   6    11270.49    11330.90    146.57 o
  -2   6   6     1723.39     1663.16     61.24 o
  -1   6   6    15724.45    13632.23    189.98 o
   0   6   6      727.92      591.47     31.30 o
   1   6   6     2949.90     3013.02     98.31 o
   2   6   6     1929.18     2007.45    145.59 o
   3   6   6     1200.24     1008.42     61.16 o
   4   6   6       34.14       36.11     34.47 o
   5   6   6     8864.18     9360.30    146.17 o
   6   6   6      661.25      612.91     62.27 o
   7   6   6      357.55      318.37     60.05 o
   8   6   6      694.30      657.81    124.44 o
   9   6   6        3.15       -1.18     81.45 o
  10   6   6      166.50      200.80     89.46 o
  11   6   6      784.11      901.25    117.23 o
 -11   7   6        0.83      -11.24    173.67 o
 -10   7   6       11.61      -35.91    160.60 o
  -9   7   6       20.60      -76.93    163.09 o
  -8   7   6       35.32       17.96     27.67 o
  -7   7   6     2333.89     2207.56    100.77 o
  -6   7   6      452.51      490.90     66.12 o
  -5   7   6     1944.57     1877.03     75.27 o
  -4   7   6      160.13      348.08     47.59 o
  -3   7   6       30.57       31.09     42.08 o
  -2   7   6      398.13      506.07     60.36 o
  -1   7   6     5357.65     5285.69     89.58 o
   0   7   6      660.39      559.63     49.32 o
   1   7   6     4145.47     4176.23     46.90 o
   2   7   6     5318.80     5499.37     74.44 o
   3   7   6     1551.82     1686.45     54.24 o
   4   7   6     4291.14     4524.78    235.11 o
   5   7   6      198.90      200.73     41.99 o
   6   7   6      609.68      710.13     64.49 o
   7   7   6     4977.38     5160.11    134.29 o
   8   7   6      102.68      145.67     84.61 o
   9   7   6     2275.85     2281.89    143.61 o
  10   7   6     1822.86     1759.92    136.56 o
  11   7   6       16.43        3.59     91.07 o
 -11   8   6       62.36       85.12    174.39 o
 -10   8   6      101.13      115.09    170.96 o
  -9   8   6      335.09      403.71    172.34 o
  -8   8   6       49.41       18.63     55.46 o
  -7   8   6      567.56      500.60     71.40 o
  -6   8   6        4.91       49.23     57.08 o
  -5   8   6      137.40      159.82     45.79 o
  -4   8   6     8772.02     9053.72    219.21 o
  -3   8   6    17459.51    17566.21    193.23 o
  -2   8   6       43.06       60.04     36.42 o
  -1   8   6     3179.98     3037.64     74.17 o
   0   8   6     1565.12     1380.25     50.68 o
   1   8   6     1444.64     1594.61     37.50 o
   2   8   6     9833.75     9531.46    105.49 o
   3   8   6     2844.12     2842.85     69.92 o
   4   8   6     1212.93     1354.79    120.65 o
   5   8   6     8809.60     8798.06    110.68 o
   6   8   6      264.23      285.84     45.06 o
   7   8   6     1108.62     1016.07     99.25 o
   8   8   6        3.98       21.04     84.83 o
   9   8   6      430.39      443.69     96.45 o
  10   8   6        0.13       59.89     90.31 o
  11   8   6     1007.80     1214.02    132.97 o
 -11   9   6       35.01       77.64    182.57 o
 -10   9   6       21.37       -8.62    166.35 o
  -9   9   6       10.94       61.79    146.14 o
  -8   9   6      152.53      176.22     64.62 o
  -7   9   6      873.57      996.61     85.65 o
  -6   9   6     1067.67     1040.42     90.30 o
  -5   9   6      122.69      215.96     52.82 o
  -4   9   6       26.85        8.08     44.25 o
  -3   9   6     2377.13     2287.24     70.17 o
  -2   9   6      405.27      270.76     41.53 o
  -1   9   6     5616.35     5611.34    102.54 o
   0   9   6     1488.89     1379.38     54.74 o
   1   9   6      489.45      353.21     26.88 o
   2   9   6      488.79      492.21     35.64 o
   3   9   6      676.91      598.25     51.39 o
   4   9   6     8204.47     8212.61    127.62 o
   5   9   6       13.41      -13.51     38.68 o
   6   9   6       75.04       81.75     38.97 o
   7   9   6      535.54      582.46     66.33 o
   8   9   6     1379.76     1416.63     89.07 o
   9   9   6      585.85      738.07    107.27 o
  10   9   6       88.59      118.01     92.81 o
 -10  10   6       16.34      110.33    165.45 o
  -9  10   6      557.87      891.67    179.52 o
  -8  10   6      207.82      177.03     96.37 o
  -7  10   6      587.88      584.47     81.12 o
  -6  10   6       20.92        2.01     62.96 o
  -5  10   6     1088.79     1018.20     89.39 o
  -4  10   6       34.75       35.00     40.34 o
  -3  10   6       44.00       22.83     43.11 o
  -2  10   6      864.43      710.07     56.04 o
  -1  10   6     2159.20     2168.95     71.73 o
   0  10   6       30.27       47.88     35.91 o
   1  10   6       85.77       72.66     24.74 o
   2  10   6      208.86      277.32     37.94 o
   3  10   6     2967.52     2767.02    107.97 o
   4  10   6     1158.44     1228.76     61.70 o
   5  10   6     2309.02     2411.68     73.79 o
   6  10   6     6352.49     6218.60    118.99 o
   7  10   6     2178.81     2304.22    100.78 o
   8  10   6      479.52      448.99    101.73 o
   9  10   6      794.91      801.64    142.67 o
  10  10   6       24.70        7.85     87.89 o
 -10  11   6     1893.61     1498.99    210.19 o
  -9  11   6      875.67      845.23    196.48 o
  -8  11   6     6772.48     7133.87    348.20 o
  -7  11   6      858.43      783.91     93.62 o
  -6  11   6        0.54        9.71     66.27 o
  -5  11   6      267.91      200.55     62.24 o
  -4  11   6        9.44        2.23     47.47 o
  -3  11   6     2835.20     2519.85     81.11 o
  -2  11   6     2295.64     2397.77     89.45 o
  -1  11   6     5801.03     5860.51    114.32 o
   0  11   6        4.37       21.28     37.23 o
   1  11   6     8816.06     8932.03    102.57 o
   2  11   6      429.12      408.24     33.45 o
   3  11   6     2424.63     2262.49     79.21 o
   4  11   6     2992.42     2945.47    130.17 o
   5  11   6      926.89      998.69     56.41 o
   6  11   6    10802.15    10315.48    279.79 o
   7  11   6     2499.02     2399.74     86.67 o
   8  11   6        6.48        8.58     88.24 o
   9  11   6      111.30      148.10     95.62 o
  10  11   6      281.25      296.60    100.99 o
 -10  12   6       63.88       51.04    116.20 o
  -9  12   6     1775.64     1551.15    144.66 o
  -8  12   6       15.56        7.89     96.88 o
  -7  12   6      277.08      287.82     66.54 o
  -6  12   6      587.76      565.81     72.96 o
  -5  12   6     2182.91     2226.03    117.82 o
  -4  12   6      117.83      173.44     58.78 o
  -3  12   6     6131.25     6044.63    136.73 o
  -2  12   6      273.18      355.10     58.62 o
  -1  12   6       15.59       30.28     41.11 o
   0  12   6     8192.43     8128.58    120.52 o
   1  12   6      225.75      179.53     29.06 o
   2  12   6      166.66      202.56     30.49 o
   3  12   6     4384.79     4513.52    180.28 o
   4  12   6      267.25      266.01     43.87 o
   5  12   6     2613.20     2509.52     89.54 o
   6  12   6      372.42      449.21     51.03 o
   7  12   6      231.83      194.81     46.45 o
   8  12   6      365.77      376.35     98.09 o
   9  12   6      255.40      298.47     99.46 o
  10  12   6       76.53      130.49     91.48 o
 -10  13   6      144.25      143.27    120.16 o
  -9  13   6       29.03       16.01    113.82 o
  -8  13   6      417.28      212.80    103.85 o
  -7  13   6     4784.99     4416.64    322.25 o
  -6  13   6      149.77      112.79    106.71 o
  -5  13   6     5074.90     5185.31    243.90 o
  -4  13   6     4305.48     4295.69    155.04 o
  -3  13   6       28.46       25.25     69.03 o
  -2  13   6     7035.53     7056.11    143.66 o
  -1  13   6      994.68      982.41     66.07 o
   0  13   6      133.29      101.89     40.33 o
   1  13   6     1549.84     1738.49     68.16 o
   2  13   6     1205.98     1167.56     55.06 o
   3  13   6      106.23      113.78     47.29 o
   4  13   6     7211.03     6698.83    152.00 o
   5  13   6     4298.05     4283.01    135.05 o
   6  13   6     2965.50     2807.88    122.87 o
   7  13   6     2826.22     2851.82    159.69 o
   8  13   6      113.88      183.55     98.52 o
   9  13   6      162.53       75.71     98.37 o
  -9  14   6     1193.89     1411.21    147.29 o
  -8  14   6      179.25      234.04    100.85 o
  -7  14   6      146.86       99.73     95.45 o
  -6  14   6        2.74       37.82    104.57 o
  -5  14   6       18.05       39.98    113.14 o
  -4  14   6      760.74      726.58     97.58 o
  -3  14   6      856.41      887.89     96.84 o
  -2  14   6     1451.79     1427.02    102.46 o
  -1  14   6     3557.85     3643.94    130.21 o
   0  14   6      883.05      827.29     77.32 o
   1  14   6       20.02       11.99     35.90 o
   2  14   6      580.79      508.42     47.94 o
   3  14   6     5141.82     5088.96    134.48 o
   4  14   6       79.00       72.72     49.06 o
   5  14   6     7451.99     7440.87    176.32 o
   6  14   6      469.90      492.21     71.69 o
   7  14   6      148.84      103.28     98.81 o
   8  14   6       88.01       79.86    104.84 o
   9  14   6     1241.95     1054.82    137.90 o
  -9  15   6       63.17      -31.18    109.85 o
  -8  15   6      276.59      311.33    119.17 o
  -7  15   6     3126.99     3168.84    177.84 o
  -6  15   6      266.72      307.50    105.53 o
  -5  15   6      222.40      201.11    121.84 o
  -4  15   6     3149.67     2972.96    144.07 o
  -3  15   6      691.26      658.23     90.04 o
  -2  15   6      153.46      185.15     74.07 o
  -1  15   6     9493.60     9521.43    230.29 o
   0  15   6      240.80      186.11     66.03 o
   1  15   6     5662.37     5732.56    115.62 o
   2  15   6        5.01       30.36     38.95 o
   3  15   6     2928.20     3089.98    137.95 o
   4  15   6       79.81       58.52     52.69 o
   5  15   6      451.41      543.67     69.74 o
   6  15   6       60.37       80.18    150.49 o
   7  15   6     2300.28     2192.64    247.08 o
   8  15   6      351.16      375.91    107.97 o
   9  15   6     1022.63     1083.20    129.49 o
  -9  16   6      892.49      869.46    144.72 o
  -8  16   6      255.61      231.41    117.68 o
  -7  16   6      137.56      129.25    110.29 o
  -6  16   6      335.14      200.95    133.97 o
  -5  16   6     1576.21     1576.06    171.79 o
  -4  16   6      562.68      422.05     93.73 o
  -3  16   6     3052.21     2932.22    321.92 o
  -2  16   6     1209.28     1161.29    102.58 o
  -1  16   6     4077.58     4134.68    157.38 o
   0  16   6      331.37      321.38     72.30 o
   1  16   6      220.90      254.54     45.17 o
   2  16   6      729.10      836.09     58.96 o
   3  16   6     2216.08     2276.58    103.19 o
   4  16   6      356.58      417.39     67.40 o
   5  16   6     3249.43     3209.35    247.20 o
   6  16   6       14.54       38.93    161.98 o
   7  16   6        7.00       17.09     93.20 o
   8  16   6       81.95      202.48    102.27 o
  -8  17   6       50.69       -7.81    103.71 o
  -7  17   6      903.72     1075.02    133.81 o
  -6  17   6      320.57      334.04    146.04 o
  -5  17   6     1083.44     1004.37    155.73 o
  -4  17   6     1597.23     1484.64    123.29 o
  -3  17   6      151.89      136.90     81.91 o
  -2  17   6     1086.86     1039.78     99.30 o
  -1  17   6      575.66      589.61     84.73 o
   0  17   6      142.75      232.47     74.52 o
   1  17   6     2506.10     2524.89     90.91 o
   2  17   6      311.70      370.25     51.92 o
   3  17   6      885.46      901.39     79.90 o
   4  17   6     4362.71     4302.33    269.83 o
   5  17   6      353.52      362.84    163.09 o
   6  17   6     3611.10     3393.02    263.00 o
   7  17   6      783.53      830.01    113.74 o
   8  17   6       23.57       58.30    103.35 o
  -8  18   6      730.59      609.34    126.15 o
  -7  18   6      226.91      133.77     96.61 o
  -6  18   6     1019.69     1024.06    174.92 o
  -5  18   6      530.21      529.64    137.68 o
  -4  18   6      792.25      767.46    105.58 o
  -3  18   6     1756.10     1605.81    124.00 o
  -2  18   6      141.76      170.40     78.55 o
  -1  18   6       92.08       80.38     76.71 o
   0  18   6      114.29      109.05     70.31 o
   1  18   6       70.98       67.79     44.02 o
   2  18   6     2586.51     2610.65     91.55 o
   3  18   6     1583.73     1506.20    193.19 o
   4  18   6        1.73      -55.74    136.46 o
   5  18   6     1420.41     1262.50    195.44 o
   6  18   6      517.25      698.71    181.25 o
   7  18   6       86.05       37.50    138.95 o
  -7  19   6     1177.32     1198.28    143.35 o
  -6  19   6      291.18      131.11    126.99 o
  -5  19   6     2426.58     2024.92    198.24 o
  -4  19   6     1229.77     1280.50    118.27 o
  -3  19   6        2.50      -37.17     85.65 o
  -2  19   6       89.15       66.36     80.63 o
  -1  19   6      317.64      296.03     84.41 o
   0  19   6      407.65      368.46     80.84 o
   1  19   6      610.23      565.84     62.56 o
   2  19   6     1818.56     1640.04    112.05 o
   3  19   6      875.61     1002.48    178.72 o
   4  19   6      334.68      325.68    162.78 o
   5  19   6       56.58      259.26    144.44 o
   6  19   6        2.87       23.48    123.83 o
   7  19   6       16.35       -8.17    157.53 o
  -6  20   6       83.44      115.53    128.61 o
  -5  20   6      208.94      193.14    126.29 o
  -4  20   6       33.34       87.38     89.21 o
  -3  20   6      830.26      751.44    106.22 o
  -2  20   6       70.03       18.26     83.74 o
  -1  20   6       29.30       34.91     79.14 o
   0  20   6      459.77      483.05     88.45 o
   1  20   6      256.41      130.75     76.27 o
   2  20   6      207.83      166.81     74.16 o
   3  20   6       36.64       -5.05    153.12 o
   4  20   6      381.20      381.25    166.37 o
   5  20   6       14.01      -18.50    140.60 o
   6  20   6       32.64      108.68    132.90 o
  -5  21   6     1350.80     1063.11    162.98 o
  -4  21   6     2067.34     1919.25    144.22 o
  -3  21   6      126.59      100.67     86.36 o
  -2  21   6       97.86      116.75     81.42 o
  -1  21   6      964.00     1065.82    109.84 o
   0  21   6      301.55      318.30     84.73 o
   1  21   6     1031.62     1056.73    105.52 o
   2  21   6      562.64      631.50     91.70 o
   3  21   6      233.38      222.66    132.56 o
   4  21   6      350.34      442.65    148.76 o
   5  21   6      310.36      454.23    185.52 o
  -4  22   6       22.36       29.49     91.77 o
  -3  22   6     1550.92     1490.23    149.82 o
  -2  22   6        5.82        7.51     88.30 o
  -1  22   6      111.66      119.20     91.06 o
   0  22   6      324.89      276.01     87.38 o
   1  22   6      643.37      595.10     99.79 o
   2  22   6      688.77      601.21     90.68 o
   3  22   6        4.53       13.90    163.69 o
   4  22   6      148.02      258.24    159.02 o
  -3  23   6       27.93       31.14     95.64 o
  -2  23   6      131.16      132.67     84.32 o
  -1  23   6        8.03      -38.09     84.45 o
   0  23   6       95.24       49.42     76.59 o
   1  23   6      515.61      769.26    167.12 o
   2  23   6      781.48      817.77    182.65 o
   3  23   6       81.64      -45.18    128.69 o
   0  24   6     1560.87     1395.46    203.41 o
 -11   0   7     2084.26     2190.72    249.58 o
  -9   0   7      221.64      226.39    154.59 o
  -7   0   7     2024.65     2254.39    189.71 o
  -5   0   7     1728.98     1957.88     69.70 o
  -3   0   7     1478.79     1511.82    103.82 o
  -1   0   7     3621.24     2782.51     77.54 o
   1   0   7     2088.38     2226.02     58.94 o
   3   0   7      666.29      798.53     32.16 o
   5   0   7      109.05      168.94     40.00 o
   7   0   7     5297.72     5398.78    117.05 o
   9   0   7      493.50      498.90     61.84 o
  11   0   7        6.11        3.86    123.75 o
 -11   1   7      370.96      404.64    107.47 o
 -10   1   7      117.43      165.76    107.32 o
  -9   1   7     1261.73     1381.69    137.17 o
  -8   1   7     5476.75     5442.06    197.85 o
  -7   1   7       99.85      209.53     87.15 o
  -6   1   7      109.94      108.78     32.67 o
  -5   1   7     1814.16     1388.70     45.43 o
  -4   1   7       30.64       37.20     39.73 o
  -3   1   7     4845.32     4932.99    153.83 o
  -2   1   7      785.71      778.36     32.98 o
  -1   1   7     5816.62     5481.89     50.18 o
   0   1   7     5781.96     5264.34     40.14 o
   1   1   7    12419.45    13842.55    129.40 o
   2   1   7     1269.66     1235.11     29.87 o
   3   1   7     2239.20     2128.39     41.69 o
   4   1   7    38119.48    39077.54    206.54 o
   5   1   7     4459.23     3853.95     70.25 o
   6   1   7    12358.26    12761.48    115.06 o
   7   1   7     1724.55     1755.22     77.20 o
   8   1   7        9.89       18.85     33.10 o
   9   1   7      316.55      353.26     41.46 o
  10   1   7      171.29      105.87     77.27 o
  11   1   7     1078.15      991.70    113.93 o
 -11   2   7        2.25       10.77    119.83 o
 -10   2   7      687.27      618.53    124.22 o
  -9   2   7     2496.32     2520.48    158.30 o
  -8   2   7      503.07      531.83    106.84 o
  -7   2   7     4626.91     4545.87    167.93 o
  -6   2   7        6.30       11.54     26.36 o
  -5   2   7      633.54      445.23     60.89 o
  -4   2   7      181.60      175.01     41.93 o
  -3   2   7      404.56      553.42     41.92 o
  -2   2   7      125.02       31.61     29.06 o
  -1   2   7      425.05      288.02     28.69 o
   0   2   7     4405.51     3696.85     70.25 o
   1   2   7    35233.05    34618.14    130.38 o
   2   2   7      943.45      807.69     26.05 o
   3   2   7      309.61      210.06     24.02 o
   4   2   7      526.58      495.75     38.38 o
   5   2   7      400.06      495.38     41.90 o
   6   2   7     3880.51     4057.20    116.14 o
   7   2   7     1424.35     1417.76     61.88 o
   8   2   7      145.22      159.91     41.36 o
   9   2   7      392.65      444.91     58.72 o
  10   2   7      386.70      515.49    142.91 o
  11   2   7        1.98       -0.77     92.21 o
 -11   3   7     1422.80     1520.74    147.36 o
 -10   3   7        6.69      -24.90     99.70 o
  -9   3   7      836.91      838.01    112.73 o
  -8   3   7       75.66       83.32     99.98 o
  -7   3   7      243.35      226.67     94.52 o
  -6   3   7      355.13      390.57     92.90 o
  -5   3   7      423.78      419.51     62.16 o
  -4   3   7        2.67      -12.28     45.95 o
  -3   3   7     3150.99     3142.36     83.81 o
  -2   3   7     1460.22     1402.25     40.89 o
  -1   3   7       33.66       52.29     26.95 o
   0   3   7      752.42      684.73     27.89 o
   1   3   7      254.03      102.08     45.32 o
   2   3   7      277.62      347.64     27.91 o
   3   3   7     1026.57      972.16     61.19 o
   4   3   7      594.65      576.08     39.33 o
   5   3   7     2518.92     2831.68     69.31 o
   6   3   7      200.01      252.34     42.98 o
   7   3   7     1311.05     1289.15     62.52 o
   8   3   7      401.26      357.80     44.65 o
   9   3   7     1400.01     1385.72     78.41 o
  10   3   7       41.13       13.76     87.27 o
  11   3   7     2553.16     2584.71    155.89 o
 -11   4   7        8.80        9.37    107.20 o
 -10   4   7     1037.45     1013.67    136.16 o
  -9   4   7     2151.34     1998.09    168.12 o
  -8   4   7     1110.45     1084.61    118.40 o
  -7   4   7      373.79      379.93     51.20 o
  -6   4   7      761.02      901.78     74.92 o
  -5   4   7      692.96      765.60     52.02 o
  -4   4   7      676.80      843.26     51.30 o
  -3   4   7     2613.56     2051.58     57.53 o
  -2   4   7       51.47       12.41     29.11 o
  -1   4   7     2151.85     2314.25     96.66 o
   0   4   7      585.93      600.38     55.10 o
   1   4   7     9723.07     9973.91    378.65 o
   2   4   7      311.76      384.30     29.47 o
   3   4   7     3450.96     3952.37     63.26 o
   4   4   7     2546.23     2677.78     64.55 o
   5   4   7     9080.20     9567.66    118.19 o
   6   4   7     9326.21     9285.64    125.87 o
   7   4   7     4261.18     4428.20     96.12 o
   8   4   7        1.07        6.39     55.15 o
   9   4   7      115.86       80.49     77.91 o
  10   4   7      453.93      418.57     94.88 o
  11   4   7      575.31      577.27    102.02 o
 -11   5   7      238.68      315.56    120.01 o
 -10   5   7       79.03       -4.32    103.07 o
  -9   5   7        9.96      -12.57    103.66 o
  -8   5   7       83.55       81.21     90.06 o
  -7   5   7     1983.68     1946.35    128.43 o
  -6   5   7      472.90      392.22     63.93 o
  -5   5   7     1185.88     1259.16    117.06 o
  -4   5   7     1470.08     1962.29     71.46 o
  -3   5   7     1207.25      944.42     54.35 o
  -2   5   7     2239.74     2205.00     59.53 o
  -1   5   7     5207.04     5497.17     94.03 o
   0   5   7     1765.89     1728.08     74.98 o
   1   5   7      612.19      512.05     59.90 o
   2   5   7     1968.43     1548.82     80.68 o
   3   5   7    13344.26    12857.33    146.65 o
   4   5   7     5877.44     5950.29     91.74 o
   5   5   7      885.40      748.83     49.28 o
   6   5   7     2316.33     2469.02    124.36 o
   7   5   7       48.76       66.23     48.08 o
   8   5   7     1312.03     1215.13     81.21 o
   9   5   7      649.31      743.16    100.12 o
  10   5   7      168.50      211.80     87.21 o
  11   5   7      313.09      325.58     99.82 o
 -11   6   7      139.16       34.13    164.93 o
 -10   6   7      120.52       96.70    137.83 o
  -9   6   7       17.15      -64.64    142.80 o
  -8   6   7      481.37      417.90    103.58 o
  -7   6   7      656.61      775.79     60.85 o
  -6   6   7     2106.32     2194.48     98.12 o
  -5   6   7     2904.73     2891.84    159.90 o
  -4   6   7      149.06       63.11     39.90 o
  -3   6   7     1096.99     1225.67     60.95 o
  -2   6   7       48.02       57.88     34.78 o
  -1   6   7     1176.51     1142.29    127.75 o
   0   6   7      143.03       98.61     21.94 o
   1   6   7    18803.10    19782.61    347.36 o
   2   6   7     3488.54     3490.71    110.98 o
   3   6   7      346.33      299.35     30.08 o
   4   6   7      642.27      584.91     40.40 o
   5   6   7    11094.79    11518.73    159.28 o
   6   6   7        1.75      -21.58     46.09 o
   7   6   7     2628.29     2707.04    100.20 o
   8   6   7      237.65      148.20     74.51 o
   9   6   7        2.60      -21.25     83.28 o
  10   6   7      391.78      430.68     93.23 o
  11   6   7       77.25       61.45     90.27 o
 -11   7   7      131.24      148.05    176.24 o
 -10   7   7     1212.27     1053.23    200.70 o
  -9   7   7      788.36      765.46    168.31 o
  -8   7   7     2279.12     2013.55    139.60 o
  -7   7   7      294.49      257.86     71.01 o
  -6   7   7      702.77      678.76     75.43 o
  -5   7   7     2174.48     1952.78     77.99 o
  -4   7   7      754.23      778.99     67.33 o
  -3   7   7       19.60       77.09     42.42 o
  -2   7   7    11721.08    11797.22    151.43 o
  -1   7   7     4018.07     4025.71     80.01 o
   0   7   7      214.28      186.92     27.27 o
   1   7   7     2206.81     2436.21     96.69 o
   2   7   7     1324.82     1260.63     76.61 o
   3   7   7     2399.74     2300.33    114.69 o
   4   7   7     1927.44     1896.44     72.42 o
   5   7   7     1532.91     1447.69     72.66 o
   6   7   7     1053.37     1114.41     72.05 o
   7   7   7       80.08      112.46     53.33 o
   8   7   7     1722.18     1653.74    116.75 o
   9   7   7     1782.32     1891.05    130.96 o
  10   7   7      426.64      383.10     97.14 o
  11   7   7      896.03      955.71    124.90 o
 -11   8   7      199.42      166.87    183.11 o
 -10   8   7        6.27       -4.84    169.88 o
  -9   8   7      415.71      258.15    159.00 o
  -8   8   7      471.70      341.89    130.69 o
  -7   8   7     3360.79     2616.82    649.24 o
  -6   8   7      287.53      310.82     69.71 o
  -5   8   7     2135.24     2202.18     76.69 o
  -4   8   7     4559.53     4832.26    140.00 o
  -3   8   7     8532.80     8045.96    137.25 o
  -2   8   7     3945.41     4672.14    130.22 o
  -1   8   7      233.81      173.26     35.47 o
   0   8   7      117.68      179.99     31.13 o
   1   8   7     1172.70     1041.43     54.87 o
   2   8   7    15099.40    14472.03    641.96 o
   3   8   7     1822.69     1987.75     93.24 o
   4   8   7     6848.64     7022.52    114.29 o
   5   8   7      412.15      406.44     37.85 o
   6   8   7      714.38      717.89     51.88 o
   7   8   7      102.98       91.81     54.91 o
   8   8   7       73.13       40.50     79.44 o
   9   8   7       70.96       45.23     83.91 o
  10   8   7      104.00      118.75     90.04 o
 -11   9   7      495.54      774.91    204.40 o
 -10   9   7      574.05      247.90    167.19 o
  -9   9   7     1951.68     1908.97    229.08 o
  -8   9   7       14.55       33.81     61.82 o
  -7   9   7     1514.68     1683.08    254.77 o
  -6   9   7      952.06      947.99     88.13 o
  -5   9   7       31.86       22.16     63.33 o
  -4   9   7     1095.20     1173.19     68.17 o
  -3   9   7     1650.09     1547.87     73.35 o
  -2   9   7      834.49      841.97     56.50 o
  -1   9   7     8287.60     8368.88    128.02 o
   0   9   7     2954.51     2888.80     70.30 o
   1   9   7     1435.50     1716.95     61.76 o
   2   9   7      108.15       97.16     22.74 o
   3   9   7     3429.95     3598.43     75.01 o
   4   9   7     1253.54     1269.60     69.04 o
   5   9   7      255.35      275.65     40.30 o
   6   9   7       71.71       52.30     36.18 o
   7   9   7     1131.79     1098.92     76.22 o
   8   9   7     2253.16     2276.29    102.45 o
   9   9   7      314.04      264.77     91.63 o
  10   9   7      167.52       95.28     95.10 o
 -10  10   7      619.67      569.21    165.19 o
  -9  10   7        2.18       90.66    164.22 o
  -8  10   7      150.24      274.67    147.05 o
  -7  10   7        6.77       30.44     64.30 o
  -6  10   7      200.33      150.64     64.33 o
  -5  10   7      340.88      299.74     74.76 o
  -4  10   7     4774.65     4673.15    117.87 o
  -3  10   7        9.43        4.09     36.38 o
  -2  10   7    47249.86    48263.18    727.42 o
  -1  10   7     1240.16     1204.09     59.29 o
   0  10   7     5512.44     5815.22    101.01 o
   1  10   7       82.09       18.93     30.72 o
   2  10   7     2366.66     2665.43     63.73 o
   3  10   7        5.92       14.86     26.42 o
   4  10   7     8078.14     8058.64    126.59 o
   5  10   7      238.63      207.81     39.19 o
   6  10   7     1162.91     1129.38     56.28 o
   7  10   7      798.04      713.52     68.86 o
   8  10   7      200.48      168.87     91.87 o
   9  10   7      215.69      272.81    126.41 o
  10  10   7       80.48       34.10     92.79 o
 -10  11   7       26.03      -43.74    154.55 o
  -9  11   7       12.04       46.61    138.23 o
  -8  11   7     1641.71     1643.11    211.56 o
  -7  11   7      852.16      813.69     93.87 o
  -6  11   7     2820.96     3056.30    136.24 o
  -5  11   7     1590.80     1677.38     91.11 o
  -4  11   7     2441.90     2574.59    116.12 o
  -3  11   7     1620.38     1705.26     71.86 o
  -2  11   7       48.00       51.32     42.12 o
  -1  11   7     1871.36     1763.78     70.19 o
   0  11   7    10308.92    10349.87    189.77 o
   1  11   7     3467.05     3397.00     81.39 o
   2  11   7     1492.74     1522.57     59.59 o
   3  11   7      105.54       50.63     33.24 o
   4  11   7      281.85      220.26     39.72 o
   5  11   7     1064.08     1140.80     80.16 o
   6  11   7       50.42       68.42     42.81 o
   7  11   7        0.03      -14.50     46.09 o
   8  11   7     1607.64     1382.23    143.82 o
   9  11   7       37.30       47.59     92.38 o
  10  11   7      173.13      113.61     94.55 o
 -10  12   7     2219.84     2038.93    174.87 o
  -9  12   7      124.07      206.76    164.80 o
  -8  12   7     1425.09     1427.79    212.20 o
  -7  12   7      118.80       16.49     65.60 o
  -6  12   7       28.18       15.21     59.29 o
  -5  12   7        7.26      -27.51     65.84 o
  -4  12   7      300.15      271.27     61.55 o
  -3  12   7     3449.93     3616.70    111.10 o
  -2  12   7     8884.12     8871.45    135.73 o
  -1  12   7      216.14      225.06     41.39 o
   0  12   7      866.03      903.90     51.72 o
   1  12   7      338.72      361.92     31.73 o
   2  12   7     1846.49     1881.45     79.61 o
   3  12   7     3305.02     3374.11     85.89 o
   4  12   7      738.90      701.69     59.88 o
   5  12   7     3226.42     3186.68    111.66 o
   6  12   7       38.67        4.36     51.71 o
   7  12   7        5.47       36.97     89.47 o
   8  12   7      244.64      234.31     93.77 o
   9  12   7       77.55       30.33     88.53 o
 -10  13   7      615.81      869.20    131.99 o
  -9  13   7      416.59      383.72    121.97 o
  -8  13   7     1964.92     1995.47    149.53 o
  -7  13   7       20.52       10.69     96.48 o
  -6  13   7     1795.41     1850.67    160.61 o
  -5  13   7      330.38      330.97    121.73 o
  -4  13   7      586.48      541.35     86.55 o
  -3  13   7      323.43      286.68     77.80 o
  -2  13   7    14738.22    14221.89    304.55 o
  -1  13   7      987.32      978.15     78.25 o
   0  13   7     7042.81     6808.85    151.19 o
   1  13   7       38.03       34.47     33.26 o
   2  13   7     2619.10     2492.50     96.40 o
   3  13   7      685.90      700.77     59.09 o
   4  13   7      472.22      487.95     57.78 o
   5  13   7        0.65        8.55     47.09 o
   6  13   7      160.01      114.00     54.09 o
   7  13   7     1171.63      932.24    110.19 o
   8  13   7      964.24      897.25    119.58 o
   9  13   7       13.18       37.98     88.56 o
  -9  14   7      456.28      433.36    121.25 o
  -8  14   7      175.56      191.71    111.15 o
  -7  14   7        0.91      -17.37     98.92 o
  -6  14   7       26.90      141.09    105.10 o
  -5  14   7        0.88       28.59    107.90 o
  -4  14   7      472.74      482.79     89.44 o
  -3  14   7     4356.97     4125.27    151.24 o
  -2  14   7      215.04      253.39     72.20 o
  -1  14   7     1219.70     1130.02     86.56 o
   0  14   7       34.69       40.57     57.16 o
   1  14   7       99.97       83.74     35.67 o
   2  14   7     3403.96     3111.72     78.81 o
   3  14   7        6.29      -20.13     45.07 o
   4  14   7     4426.31     4203.82    296.10 o
   5  14   7     1847.47     1745.50     95.45 o
   6  14   7      122.56      -20.99    150.79 o
   7  14   7       50.40       80.03     86.04 o
   8  14   7      218.07      195.28     97.27 o
   9  14   7       15.14       43.28     95.16 o
  -9  15   7      150.87      201.61    104.69 o
  -8  15   7      352.47      235.68    115.64 o
  -7  15   7       71.41      151.40    106.09 o
  -6  15   7      595.04      561.45    107.96 o
  -5  15   7      527.99      378.59    126.86 o
  -4  15   7      781.10      796.55    147.79 o
  -3  15   7     1061.25      931.33     98.37 o
  -2  15   7      548.71      501.29     80.98 o
  -1  15   7       78.19      142.21     66.07 o
   0  15   7     2908.07     2718.90    244.10 o
   1  15   7     1037.92      948.87     57.43 o
   2  15   7      231.10      169.68     39.87 o
   3  15   7     1725.93     1675.05     87.27 o
   4  15   7    10397.62    10894.93    406.01 o
   5  15   7      358.61      316.98    154.96 o
   6  15   7     2938.28     3010.86    248.39 o
   7  15   7        2.33       24.32     96.44 o
   8  15   7      567.33      608.96    107.62 o
  -8  16   7       59.84       38.81    113.69 o
  -7  16   7      609.49      633.04    123.43 o
  -6  16   7     1344.07     1367.36    134.62 o
  -5  16   7      139.95      344.01    116.50 o
  -4  16   7     1021.77     1052.42    110.60 o
  -3  16   7      677.60      683.95     95.82 o
  -2  16   7     3512.56     3418.53    140.93 o
  -1  16   7     1558.58     1448.70    182.45 o
   0  16   7      932.11      979.11    108.52 o
   1  16   7      173.03      159.72     66.25 o
   2  16   7     3601.16     3565.03    106.30 o
   3  16   7      205.44      248.03     52.55 o
   4  16   7     1646.66     1816.66    134.55 o
   5  16   7       27.65       10.24    133.09 o
   6  16   7      794.10      819.03    173.09 o
   7  16   7       68.11      -31.96    100.26 o
   8  16   7        3.57       24.49     93.49 o
  -8  17   7      584.73      609.45    126.82 o
  -7  17   7       21.55        4.33    106.66 o
  -6  17   7     1988.65     2193.60    202.86 o
  -5  17   7        4.28      -24.80    112.54 o
  -4  17   7      776.18      731.13     99.83 o
  -3  17   7     1213.20     1139.23    108.99 o
  -2  17   7        6.89        3.15     73.75 o
  -1  17   7      815.22      771.23     90.16 o
   0  17   7     5305.13     5412.84    196.04 o
   1  17   7     2000.45     1911.05    114.09 o
   2  17   7     3500.62     3442.09     95.76 o
   3  17   7     1747.87     1476.83     86.57 o
   4  17   7      101.72       63.02    146.00 o
   5  17   7     2053.24     1949.34    204.98 o
   6  17   7      937.95      763.92    166.44 o
   7  17   7      606.30      586.10    119.57 o
   8  17   7      538.03      545.51    117.03 o
  -7  18   7      105.34       78.12    110.11 o
  -6  18   7        2.00       21.51    123.47 o
  -5  18   7       24.12       47.33    116.99 o
  -4  18   7     1876.44     2033.33    177.14 o
  -3  18   7        3.48       35.85     83.30 o
  -2  18   7      919.04      809.86     99.98 o
  -1  18   7     1375.78     1426.36    108.38 o
   0  18   7      183.06      136.99     65.90 o
   1  18   7      903.94      932.18     93.90 o
   2  18   7     1180.80     1392.55     99.58 o
   3  18   7      612.18      575.99    170.50 o
   4  18   7     1524.96     1614.20    202.57 o
   5  18   7       48.60      -10.30    150.53 o
   6  18   7      865.51      953.72    184.79 o
   7  18   7       60.33      -30.78    101.70 o
  -7  19   7       14.47       27.20     98.69 o
  -6  19   7      149.40       29.31    134.94 o
  -5  19   7      332.37      471.68    137.31 o
  -4  19   7      560.98      525.41     98.00 o
  -3  19   7     1097.39     1069.83    114.20 o
  -2  19   7      318.32      367.02     83.19 o
  -1  19   7      702.83      689.28     98.27 o
   0  19   7     1376.12     1439.63    111.11 o
   1  19   7     1470.33     1418.43    107.36 o
   2  19   7      943.89      821.78     93.49 o
   3  19   7     3325.31     3088.95    235.66 o
   4  19   7      665.58      646.12    164.32 o
   5  19   7        8.32      -70.65    156.98 o
   6  19   7       28.55      -22.05    159.05 o
  -6  20   7       12.54       67.60    136.27 o
  -5  20   7      147.67      161.06    118.14 o
  -4  20   7     1558.99     1424.50    180.99 o
  -3  20   7      225.43      109.48     85.33 o
  -2  20   7     1850.88     1910.20    130.84 o
  -1  20   7      745.32      794.76     99.46 o
   0  20   7      181.36       86.73     80.86 o
   1  20   7      733.46      743.30     88.72 o
   2  20   7      138.51      186.35     69.47 o
   3  20   7        3.40       -2.08    155.48 o
   4  20   7      272.28      284.04    167.98 o
   5  20   7      504.45      676.85    157.28 o
   6  20   7       73.28       49.30    148.38 o
  -5  21   7       60.41       85.30    126.81 o
  -4  21   7      371.88      360.47     98.85 o
  -3  21   7     1060.57     1137.61    119.15 o
  -2  21   7       17.06       27.78     80.56 o
  -1  21   7     1035.16     1192.09    137.30 o
   0  21   7       18.00       27.89     78.75 o
   1  21   7       19.40       46.83     73.27 o
   2  21   7      355.61      384.66     79.98 o
   3  21   7      215.43      331.32    144.07 o
   4  21   7        1.53       -6.82    140.32 o
   5  21   7     1687.50     1359.52    203.47 o
  -4  22   7      735.23      727.11    113.04 o
  -3  22   7       73.40      134.74     96.10 o
  -2  22   7       63.34      135.60     85.55 o
  -1  22   7     1655.29     1768.55    130.80 o
   0  22   7      254.98      249.57     84.59 o
   1  22   7     2183.04     2591.81    141.27 o
   2  22   7      235.70      180.33    157.37 o
   3  22   7      910.67      898.36    190.36 o
   4  22   7      232.95       45.56    149.63 o
  -3  23   7       21.79       54.44     88.46 o
  -2  23   7     1618.11     1970.03    143.82 o
  -1  23   7       39.77       25.52     79.72 o
   0  23   7      631.81      732.76    188.34 o
   1  23   7      139.49      182.95    156.81 o
   2  23   7      176.66      358.58    146.15 o
 -10   0   8     2570.95     3143.26    251.08 o
  -8   0   8     5051.55     6118.24    304.38 o
  -6   0   8     2274.39     2184.67     67.38 o
  -4   0   8     1834.94     1614.76     76.33 o
  -2   0   8        8.31       76.52     37.10 o
   0   0   8     1103.99     1101.48     40.36 o
   2   0   8      610.51      636.80     44.50 o
   4   0   8        1.25        6.74     33.61 o
   6   0   8     4957.55     5247.42    105.30 o
   8   0   8      850.40      896.40     58.13 o
  10   0   8      244.63      330.82     88.53 o
 -11   1   8       28.65       90.20     98.74 o
 -10   1   8      656.02      650.70    123.78 o
  -9   1   8        8.44       42.71     99.94 o
  -8   1   8     1834.95     1830.58    139.39 o
  -7   1   8        2.09      -18.73     84.26 o
  -6   1   8        2.46       17.29     29.68 o
  -5   1   8     1406.80     1637.25     52.24 o
  -4   1   8      221.00      262.71     43.26 o
  -3   1   8      655.83      508.97     36.50 o
  -2   1   8       13.94       23.28     24.98 o
  -1   1   8       44.26       85.17     22.36 o
   0   1   8     1570.22     1825.75     27.94 o
   1   1   8      902.73     1220.22     35.52 o
   2   1   8    11024.24    10305.78    104.24 o
   3   1   8      631.76      652.30     26.69 o
   4   1   8    17628.18    16878.90    195.94 o
   5   1   8    12046.48    11387.34    238.37 o
   6   1   8        3.88       -8.27     39.88 o
   7   1   8     3395.95     3258.24     73.50 o
   8   1   8     1507.50     1456.18     53.35 o
   9   1   8      183.25      168.17     40.77 o
  10   1   8     3700.45     3630.47    162.19 o
  11   1   8        1.32       35.89     72.16 o
 -11   2   8      150.41      169.38    118.07 o
 -10   2   8       33.31       32.62    111.51 o
  -9   2   8       32.15        7.12     95.29 o
  -8   2   8      266.64      184.92    102.92 o
  -7   2   8     2731.43     2377.90    134.10 o
  -6   2   8      338.57      323.60     36.29 o
  -5   2   8       61.31       74.12     39.71 o
  -4   2   8      584.99      704.74     57.03 o
  -3   2   8     7735.87     8687.93     90.11 o
  -2   2   8     3521.22     3393.31     71.47 o
  -1   2   8    10689.32     9696.44     74.39 o
   0   2   8     3693.54     3126.69     42.52 o
   1   2   8     2898.78     2941.12     52.35 o
   2   2   8    12640.04    13110.96    113.58 o
   3   2   8     2370.81     2496.35     41.91 o
   4   2   8     5895.24     6092.26     96.61 o
   5   2   8      219.85      249.54     37.26 o
   6   2   8    11178.86    11239.92    132.51 o
   7   2   8     1248.51     1281.98     60.36 o
   8   2   8     2585.10     2692.06     88.03 o
   9   2   8      372.94      302.44     44.24 o
  10   2   8      237.87      202.14     84.69 o
  11   2   8      162.13       88.63     87.01 o
 -11   3   8      103.69      105.84     97.62 o
 -10   3   8      790.59      779.31    129.31 o
  -9   3   8     1768.41     1997.21    147.42 o
  -8   3   8      674.49      721.22    113.58 o
  -7   3   8      145.43      145.39     40.00 o
  -6   3   8      729.41      853.07     59.96 o
  -5   3   8     1398.34     1425.34     86.42 o
  -4   3   8     9544.96     9093.54    131.86 o
  -3   3   8     1560.93     1483.82     51.12 o
  -2   3   8    13380.47    13121.29    123.02 o
  -1   3   8     4381.77     4974.72     82.04 o
   0   3   8     3259.48     3259.75     49.02 o
   1   3   8     1090.86     1118.23     62.35 o
   2   3   8     1606.64     1457.85     42.31 o
   3   3   8     2157.15     2781.92     43.37 o
   4   3   8      176.61      193.69     28.62 o
   5   3   8     1019.45      884.08     48.03 o
   6   3   8     1011.66     1083.76     55.14 o
   7   3   8      905.47      861.54     57.47 o
   8   3   8      196.32      180.35     45.58 o
   9   3   8      113.98       84.33     53.78 o
  10   3   8      512.28      427.88     90.91 o
  11   3   8      295.52      136.87     89.23 o
 -11   4   8      186.53      135.15    106.77 o
 -10   4   8      540.28      523.98    117.70 o
  -9   4   8      830.99      761.91    121.44 o
  -8   4   8      157.93       61.43     87.59 o
  -7   4   8       25.36       -7.31     94.86 o
  -6   4   8     1191.52     1137.07    105.63 o
  -5   4   8      675.30      758.85     72.49 o
  -4   4   8      984.84      929.49     70.69 o
  -3   4   8        3.11       22.93     31.82 o
  -2   4   8      289.71      171.02     30.90 o
  -1   4   8     3354.04     3609.89     77.84 o
   0   4   8     9813.26     9225.46     77.16 o
   1   4   8    39352.44    42182.76    310.79 o
   2   4   8     1370.64     1107.57     71.41 o
   3   4   8     1479.47     1130.02     32.54 o
   4   4   8        2.16        6.92     31.41 o
   5   4   8     2332.11     2257.90     65.60 o
   6   4   8     1099.48     1030.58     54.79 o
   7   4   8        7.35       24.01     40.21 o
   8   4   8     3096.19     3108.08    107.17 o
   9   4   8      401.57      406.89     96.17 o
  10   4   8      147.53       77.79     81.19 o
  11   4   8      142.69      132.21     86.44 o
 -11   5   8      183.27      173.79    107.95 o
 -10   5   8        6.35      -87.33     99.93 o
  -9   5   8      125.66      100.19     92.60 o
  -8   5   8       23.00      -14.38    100.59 o
  -7   5   8     2830.83     2589.60    144.19 o
  -6   5   8      463.53      460.64     96.27 o
  -5   5   8      890.84      867.72     57.78 o
  -4   5   8      280.74      195.60     39.09 o
  -3   5   8     6391.44     6513.16    170.77 o
  -2   5   8     1713.44     1647.24     89.67 o
  -1   5   8     3417.95     3873.51     83.09 o
   0   5   8       94.84       59.82     46.62 o
   1   5   8      305.33      160.85     49.62 o
   2   5   8       35.06       33.34     41.56 o
   3   5   8      107.12       65.07     25.21 o
   4   5   8     4020.29     4027.15     77.69 o
   5   5   8     1286.28     1314.17     56.84 o
   6   5   8      765.73      803.77     52.33 o
   7   5   8      593.50      601.73     61.12 o
   8   5   8      508.36      461.04     61.46 o
   9   5   8      188.24      123.47     79.79 o
  10   5   8      526.94      543.79    100.26 o
  11   5   8        3.53       17.80     88.78 o
 -11   6   8      193.02      323.18    178.79 o
 -10   6   8      209.00       97.28    149.23 o
  -9   6   8      773.65      635.09    180.14 o
  -8   6   8     2366.31     2377.19    201.41 o
  -7   6   8      136.07       92.63     92.76 o
  -6   6   8     2134.02     2178.17     98.77 o
  -5   6   8       73.70       76.55     38.04 o
  -4   6   8      658.76      621.92     54.62 o
  -3   6   8      205.77      318.47     42.78 o
  -2   6   8      249.89      216.07     38.79 o
  -1   6   8     8697.73     8682.41    124.53 o
   0   6   8      327.73      288.95     25.76 o
   1   6   8     3501.01     3721.37    114.64 o
   2   6   8      979.23     1010.09     84.71 o
   3   6   8      620.23      721.66     32.14 o
   4   6   8       92.32       64.72     35.50 o
   5   6   8     2108.58     2236.08     70.29 o
   6   6   8      117.18       70.98     46.58 o
   7   6   8       84.64       72.83     49.69 o
   8   6   8     1915.43     1925.19    119.44 o
   9   6   8      918.72     1125.63    149.45 o
  10   6   8      394.32      392.46     96.71 o
  11   6   8       35.63       73.84     90.82 o
 -11   7   8      227.38      -12.84    182.17 o
 -10   7   8      229.54      233.02    146.59 o
  -9   7   8      857.37      892.00    183.99 o
  -8   7   8       11.49       -7.70    143.64 o
  -7   7   8       85.19       65.88     54.73 o
  -6   7   8     1675.78     1502.01     93.39 o
  -5   7   8     3662.70     3541.05     94.72 o
  -4   7   8     1656.68     1653.85     73.32 o
  -3   7   8     4843.17     4677.23    202.07 o
  -2   7   8     2193.90     2075.53     73.20 o
  -1   7   8      230.79      199.06     53.95 o
   0   7   8     2958.80     3349.52     61.86 o
   1   7   8     1366.93     1132.75     74.06 o
   2   7   8     8884.24     8907.51    175.09 o
   3   7   8     1658.31     1556.35     49.91 o
   4   7   8     3913.46     4005.30    127.21 o
   5   7   8     2651.01     2648.79     87.25 o
   6   7   8       55.75       41.03     46.44 o
   7   7   8     3659.13     3610.94    112.49 o
   8   7   8       89.87       82.65     80.30 o
   9   7   8      538.56      520.40     96.52 o
  10   7   8     2571.21     2842.49    155.44 o
 -11   8   8     1362.35     1728.34    231.62 o
 -10   8   8        6.08      -29.21    134.30 o
  -9   8   8     1194.20     1207.64    178.98 o
  -8   8   8      438.51      453.36     67.59 o
  -7   8   8      503.71      478.23    102.31 o
  -6   8   8       18.96       24.39     65.69 o
  -5   8   8     1121.72     1008.13     85.70 o
  -4   8   8     3368.79     3555.68     90.51 o
  -3   8   8     3249.49     3411.72    131.83 o
  -2   8   8    25317.96    24444.15    230.67 o
  -1   8   8      463.64      453.10     40.65 o
   0   8   8     6655.82     6478.64    171.59 o
   1   8   8     2867.42     2998.26    111.35 o
   2   8   8      494.17      523.51     60.93 o
   3   8   8     6720.79     6338.31    141.25 o
   4   8   8     5055.68     5086.36     96.02 o
   5   8   8     2102.12     2328.44     66.90 o
   6   8   8     5411.77     5663.51    112.15 o
   7   8   8      469.04      485.34     63.36 o
   8   8   8      731.21      745.38     95.93 o
   9   8   8      292.87      261.40     99.15 o
  10   8   8      457.83      423.26     98.14 o
 -10   9   8      644.69      664.14    155.57 o
  -9   9   8      660.55      555.07    150.24 o
  -8   9   8      668.39      530.43    134.40 o
  -7   9   8     1717.96     1800.03    105.51 o
  -6   9   8     1207.65     1130.28     91.85 o
  -5   9   8     2308.16     2244.78    129.45 o
  -4   9   8     4045.63     3999.60     98.06 o
  -3   9   8      401.18      215.69     45.43 o
  -2   9   8     4003.77     4111.93     98.03 o
  -1   9   8    20876.42    21505.80    341.85 o
   0   9   8     1579.93     1505.99     61.17 o
   1   9   8     2932.13     2579.75     89.02 o
   2   9   8       89.42       54.56     48.87 o
   3   9   8       22.18        1.24     20.44 o
   4   9   8        5.22        1.48     31.14 o
   5   9   8      326.15      353.05     37.39 o
   6   9   8      123.55      106.82     40.69 o
   7   9   8      263.31      237.56     55.12 o
   8   9   8       11.80       26.85     75.84 o
   9   9   8      101.72      122.92     77.96 o
  10   9   8      275.94      301.08     91.56 o
 -10  10   8      187.74      174.77    155.59 o
  -9  10   8      209.91      236.51    133.74 o
  -8  10   8      570.69      609.00    172.51 o
  -7  10   8       29.58       40.28     65.96 o
  -6  10   8      539.30      568.72     80.29 o
  -5  10   8     2778.78     2800.58    150.24 o
  -4  10   8        4.10      -13.36     52.59 o
  -3  10   8     2161.79     2113.42     66.19 o
  -2  10   8     1604.44     1799.81     87.60 o
  -1  10   8      676.07      708.30     51.28 o
   0  10   8     3914.73     3852.42    109.46 o
   1  10   8      615.72      600.43     35.33 o
   2  10   8      423.33      481.73     47.51 o
   3  10   8    10210.50     9962.88    107.41 o
   4  10   8      361.25      380.91     40.31 o
   5  10   8     4816.24     4598.07    121.84 o
   6  10   8       27.25       12.32     35.65 o
   7  10   8      322.46      303.40     59.51 o
   8  10   8      218.83      184.16     86.81 o
   9  10   8      873.36      862.01    110.99 o
  10  10   8        2.27      -15.47     83.35 o
 -10  11   8       54.78      -70.22    172.04 o
  -9  11   8      971.42      988.20    198.70 o
  -8  11   8      110.73      139.08    138.08 o
  -7  11   8     3923.67     3619.48    148.23 o
  -6  11   8       24.79       32.98     66.49 o
  -5  11   8      529.83      519.14     87.80 o
  -4  11   8      384.95      312.26     63.02 o
  -3  11   8     1556.22     1769.79     64.88 o
  -2  11   8      660.74      620.83     51.89 o
  -1  11   8    17178.20    16843.12    227.84 o
   0  11   8     1171.93     1112.33     72.38 o
   1  11   8     1719.44     1603.08     69.11 o
   2  11   8     1008.29      965.72     40.11 o
   3  11   8       12.28       22.32     26.80 o
   4  11   8      449.03      374.02     41.70 o
   5  11   8      541.15      625.72     53.16 o
   6  11   8      304.19      311.03     52.14 o
   7  11   8      278.40      326.97     97.44 o
   8  11   8        3.92       -9.27     88.94 o
   9  11   8      380.44      407.07    102.02 o
  10  11   8      282.84      340.29    104.63 o
 -10  12   8       75.25       89.30    146.75 o
  -9  12   8     1471.71     1418.54    217.58 o
  -8  12   8      256.18      191.63    153.01 o
  -7  12   8       90.09       69.98     76.38 o
  -6  12   8     2006.09     1975.11    105.04 o
  -5  12   8     1935.53     1979.15    100.15 o
  -4  12   8     2267.83     2382.04    127.95 o
  -3  12   8    13775.31    14181.62    200.88 o
  -2  12   8     3407.14     3396.40    103.90 o
  -1  12   8     8227.83     8764.26    139.68 o
   0  12   8      333.84      388.23     42.42 o
   1  12   8       20.40        8.01     40.22 o
   2  12   8        8.97       24.63     29.91 o
   3  12   8      601.63      684.96     74.85 o
   4  12   8       29.43       40.77     37.75 o
   5  12   8      235.56      180.81     48.34 o
   6  12   8     2872.77     3014.31     99.09 o
   7  12   8      648.82      604.81     99.11 o
   8  12   8      199.18      157.77     89.77 o
   9  12   8      711.41      926.77    150.23 o
  -9  13   8       13.65       19.39    111.24 o
  -8  13   8      102.04       51.97    106.67 o
  -7  13   8      104.09      129.48    102.65 o
  -6  13   8       15.80        2.87     91.76 o
  -5  13   8      118.68      100.92    113.26 o
  -4  13   8        6.31       38.24     72.82 o
  -3  13   8      788.93      679.61    124.19 o
  -2  13   8      775.85      617.24     80.47 o
  -1  13   8     3607.44     3598.53    120.60 o
   0  13   8     1004.86     1130.23     84.01 o
   1  13   8     2478.36     2452.12     91.44 o
   2  13   8      364.32      462.58     46.72 o
   3  13   8        2.45       15.48     32.88 o
   4  13   8      263.89      352.36     50.11 o
   5  13   8     4010.40     3977.40    354.01 o
   6  13   8     1147.93     1029.64    186.21 o
   7  13   8     2132.23     2113.52    151.88 o
   8  13   8      351.22      424.17    100.90 o
   9  13   8     1120.93     1098.60    123.59 o
  -9  14   8      249.62      366.88    121.02 o
  -8  14   8      516.93      865.81    128.49 o
  -7  14   8        0.42      -12.42    104.65 o
  -6  14   8      764.92      745.92    117.72 o
  -5  14   8     2508.72     2244.19    181.68 o
  -4  14   8        8.81       -1.48     76.69 o
  -3  14   8      874.38      803.39     90.03 o
  -2  14   8     2023.54     1891.19    107.11 o
  -1  14   8     4583.36     4848.11    141.42 o
   0  14   8        5.16       -9.86     52.21 o
   1  14   8      155.66      172.22     55.43 o
   2  14   8     1164.43     1272.75     66.99 o
   3  14   8      816.82      900.94     61.34 o
   4  14   8     1116.48     1181.44     70.20 o
   5  14   8      593.35      711.42     90.08 o
   6  14   8      515.02      516.38    158.72 o
   7  14   8      385.31      331.54     97.40 o
   8  14   8        1.65       -9.97     88.41 o
   9  14   8      237.59      308.88    107.12 o
  -9  15   8      474.08      334.73    122.30 o
  -8  15   8      347.14      334.10    108.92 o
  -7  15   8     3144.35     3344.07    180.43 o
  -6  15   8      139.94      103.45     95.80 o
  -5  15   8      414.26      436.86    124.99 o
  -4  15   8      433.67      389.82     92.17 o
  -3  15   8     5517.41     5344.13    175.02 o
  -2  15   8       47.01        5.23     66.89 o
  -1  15   8     1473.89     1497.77     95.95 o
   0  15   8      134.46      181.69     60.54 o
   1  15   8       68.79       76.82     56.47 o
   2  15   8     2964.83     3014.44     77.01 o
   3  15   8       45.07       95.10     44.46 o
   4  15   8       74.85       56.13     66.80 o
   5  15   8     1393.27     1428.00    187.05 o
   6  15   8        5.05       75.38    126.65 o
   7  15   8       10.50        6.51     95.60 o
   8  15   8        0.66      -65.26     93.60 o
  -8  16   8       26.04       28.10    105.63 o
  -7  16   8      123.04       85.12    100.61 o
  -6  16   8       47.28       28.05     98.03 o
  -5  16   8       23.93       59.22    110.67 o
  -4  16   8     1008.45     1134.48    120.09 o
  -3  16   8     1081.61     1033.45    104.82 o
  -2  16   8       86.26       97.25     70.67 o
  -1  16   8     1298.96     1277.84     94.41 o
   0  16   8     1778.23     1886.16    190.58 o
   1  16   8     5785.66     6068.66    379.25 o
   2  16   8      224.88      186.09     37.75 o
   3  16   8     4698.83     4602.19    133.31 o
   4  16   8      197.84      134.61    148.06 o
   5  16   8      731.04      978.62    187.88 o
   6  16   8      152.47      112.30    158.30 o
   7  16   8      307.18      175.77     98.52 o
   8  16   8      132.59       96.16    107.21 o
  -8  17   8      349.20      461.94    120.64 o
  -7  17   8      756.52      773.74    123.87 o
  -6  17   8       42.36       35.54     97.57 o
  -5  17   8      154.79      148.91    115.48 o
  -4  17   8      541.85      509.03     95.95 o
  -3  17   8      323.75      397.13     88.02 o
  -2  17   8      505.27      523.25     87.17 o
  -1  17   8     1782.60     1804.38    108.04 o
   0  17   8      949.95     1088.62     90.74 o
   1  17   8      192.72      210.16     70.60 o
   2  17   8     1419.37     1478.15     75.10 o
   3  17   8       58.93       17.72    135.54 o
   4  17   8      404.21      336.67    134.29 o
   5  17   8     1358.14     1184.32    196.34 o
   6  17   8      242.19       86.92    156.40 o
   7  17   8     1251.20     1267.19    222.57 o
  -7  18   8        7.89      -16.46    111.56 o
  -6  18   8      653.72      670.24    150.83 o
  -5  18   8      163.90      189.23    120.11 o
  -4  18   8     1212.85     1184.66    115.22 o
  -3  18   8     4626.93     4778.57    180.29 o
  -2  18   8      161.79       51.25     74.14 o
  -1  18   8      275.41      311.23     80.70 o
   0  18   8        2.97      -25.98     65.65 o
   1  18   8     2279.24     2333.46    117.75 o
   2  18   8      626.58      635.95     97.66 o
   3  18   8     2703.13     2775.09    237.43 o
   4  18   8      618.42      573.12    166.68 o
   5  18   8      415.25      349.65    137.48 o
   6  18   8      348.99      109.35    131.10 o
   7  18   8      146.48      186.53    102.94 o
  -7  19   8      317.53      270.90    115.67 o
  -6  19   8       11.47      -29.08    123.64 o
  -5  19   8      281.58      415.47    134.37 o
  -4  19   8      204.76      170.93     84.04 o
  -3  19   8        2.44        8.38     86.28 o
  -2  19   8       16.25       21.33     80.38 o
  -1  19   8     3910.22     4087.27    157.68 o
   0  19   8     1266.25     1237.32    164.79 o
   1  19   8     4342.71     4703.26    159.02 o
   2  19   8      922.59      972.88     89.04 o
   3  19   8      532.71      501.08    158.32 o
   4  19   8      196.66      161.92    137.33 o
   5  19   8      570.18      759.84    180.57 o
   6  19   8        3.44      -32.69    143.72 o
  -6  20   8      680.84      715.38    156.90 o
  -5  20   8        4.87      -47.90    116.91 o
  -4  20   8      415.75      467.40     95.24 o
  -3  20   8      835.03     1004.52    175.54 o
  -2  20   8     1012.63      979.83    107.30 o
  -1  20   8      393.96      398.27     85.80 o
   0  20   8     3497.93     3198.50    143.32 o
   1  20   8      101.89       97.85     65.16 o
   2  20   8      210.46      121.81     58.75 o
   3  20   8      142.88      195.82    154.88 o
   4  20   8     2548.00     2026.04    230.30 o
   5  20   8      259.53      206.20    158.74 o
  -5  21   8      432.23      401.86    137.89 o
  -4  21   8      893.82      983.99    117.89 o
  -3  21   8      465.72      445.91     99.11 o
  -2  21   8      827.78      746.54    177.45 o
  -1  21   8      367.73      354.47     90.40 o
   0  21   8       42.24       54.52     70.85 o
   1  21   8     1211.92     1199.32    105.70 o
   2  21   8       13.22       23.92    155.68 o
   3  21   8      771.47      797.62    167.32 o
   4  21   8       96.80       35.32    151.82 o
   5  21   8       92.34      120.69    128.83 o
  -4  22   8        1.18       -5.56     95.99 o
  -3  22   8       28.72        9.41     89.31 o
  -2  22   8      991.35      925.03    106.33 o
  -1  22   8      223.68      306.02     86.98 o
   0  22   8     2779.76     2946.78    246.72 o
   1  22   8      388.67      397.94    162.36 o
   2  22   8      459.47      371.00    164.06 o
   3  22   8      242.46      261.44    168.62 o
  -2  23   8     1689.18     1589.95    180.50 o
  -1  23   8      191.29      193.28    158.95 o
   0  23   8      603.72      686.72    170.80 o
   1  23   8      511.54      293.18    162.88 o
   2  23   8      120.35       66.89    128.09 o
 -11   0   9        2.61      -47.14    173.71 o
  -9   0   9       98.43       39.00    130.52 o
  -7   0   9       37.40       42.39    132.58 o
  -5   0   9       56.81      167.98     45.92 o
  -3   0   9     5752.93     5117.53    149.68 o
  -1   0   9    19984.18    20504.54    473.56 o
   1   0   9     9456.64     8586.30    150.55 o
   3   0   9     3155.49     3134.33    124.17 o
   5   0   9     1449.14     1555.74     69.35 o
   7   0   9     5231.16     5487.20    101.96 o
   9   0   9     1998.75     1900.15     87.39 o
  11   0   9      648.17      758.89    162.95 o
 -11   1   9       19.24       28.63    100.22 o
 -10   1   9      722.97      802.70    133.97 o
  -9   1   9      272.40      371.73    100.42 o
  -8   1   9      164.23      128.11     91.59 o
  -7   1   9     3909.93     3733.82     83.91 o
  -6   1   9      653.62      578.20     36.34 o
  -5   1   9     3262.82     3425.02     64.97 o
  -4   1   9     4349.96     4433.76     80.85 o
  -3   1   9    13160.37    12627.22    111.12 o
  -2   1   9    13482.51    13698.82    136.37 o
  -1   1   9     7223.68     7092.53     66.07 o
   0   1   9     3203.37     3530.04     39.76 o
   1   1   9    27488.90    27530.74    192.85 o
   2   1   9     1995.93     2402.23     60.13 o
   3   1   9      582.96      582.52     33.70 o
   4   1   9      686.36      698.62     35.87 o
   5   1   9      983.00     1065.83     44.49 o
   6   1   9     4394.82     4785.27     81.31 o
   7   1   9      135.31       98.50     36.52 o
   8   1   9      173.01      182.71     38.24 o
   9   1   9     1141.61     1054.73     55.80 o
  10   1   9      697.27      735.57     82.72 o
  11   1   9      660.98      627.49     80.74 o
 -11   2   9       58.59       44.26    120.57 o
 -10   2   9      235.95      109.43    111.04 o
  -9   2   9     1122.45      910.57    125.28 o
  -8   2   9     2161.49     2225.87    150.90 o
  -7   2   9     1186.05     1280.20     58.64 o
  -6   2   9      241.59      301.09     50.45 o
  -5   2   9     3305.55     3569.62     76.42 o
  -4   2   9      393.49      473.37     40.22 o
  -3   2   9      758.18      637.60     38.81 o
  -2   2   9      112.14      108.29     31.70 o
  -1   2   9     3682.29     3442.55     49.69 o
   0   2   9       39.97       87.48     20.72 o
   1   2   9     6030.02     5877.08     63.64 o
   2   2   9      194.65      215.13     31.73 o
   3   2   9      440.60      526.31     30.13 o
   4   2   9        0.98      -15.12     24.39 o
   5   2   9     1230.67     1302.79     45.98 o
   6   2   9     4958.14     5255.88     85.47 o
   7   2   9     3112.75     3203.25     82.49 o
   8   2   9       34.14       49.70     42.06 o
   9   2   9     1181.09     1132.95     63.37 o
  10   2   9       18.51       47.50     64.45 o
  11   2   9      152.43      180.70     72.20 o
 -11   3   9      501.95      480.53    118.62 o
 -10   3   9      114.52      140.25    118.69 o
  -9   3   9       21.39      -29.97    106.17 o
  -8   3   9     1460.97     1459.35    136.15 o
  -7   3   9     2283.08     2188.64     73.96 o
  -6   3   9        1.27       -9.76     81.25 o
  -5   3   9     2247.23     2252.42     70.86 o
  -4   3   9       90.21       98.91     41.00 o
  -3   3   9    13159.53    13657.14    282.16 o
  -2   3   9     2116.49     2252.20     56.56 o
  -1   3   9        4.90       22.55     25.08 o
   0   3   9     7440.55     8618.05    119.70 o
   1   3   9      129.60      206.23     18.86 o
   2   3   9     7147.77     7000.26     83.32 o
   3   3   9    12953.40    11893.45     79.49 o
   4   3   9     1330.29     1342.63     40.26 o
   5   3   9    18531.14    19471.68    197.33 o
   6   3   9      191.49      138.43     37.84 o
   7   3   9      756.32      739.42     52.18 o
   8   3   9        1.12      -40.06     40.71 o
   9   3   9      734.15      701.29     57.53 o
  10   3   9        2.12       37.24     80.96 o
  11   3   9     2335.76     2416.53    119.76 o
 -11   4   9        7.03       21.98    105.43 o
 -10   4   9     1014.85     1045.54    124.42 o
  -9   4   9     3214.21     3314.71    176.76 o
  -8   4   9     1179.18     1367.44    128.70 o
  -7   4   9     3001.85     3142.73    157.80 o
  -6   4   9      859.36      805.37    105.55 o
  -5   4   9     3664.50     3501.74    106.96 o
  -4   4   9      118.34      479.50    140.27 o
  -3   4   9     5038.27     5563.83    128.62 o
  -2   4   9      105.24      145.61     39.14 o
  -1   4   9    27301.31    26617.02    682.50 o
   0   4   9     1795.52     2023.90     42.45 o
   1   4   9    28354.63    27576.69    261.85 o
   2   4   9     1356.33     1750.78     83.77 o
   3   4   9      973.08     1172.97     32.05 o
   4   4   9       10.75       28.47     25.29 o
   5   4   9     7915.48     7769.81    107.32 o
   6   4   9      247.27      253.05     41.49 o
   7   4   9     5154.70     5250.14    103.55 o
   8   4   9      222.22      239.10     43.18 o
   9   4   9      486.15      509.50     90.05 o
  10   4   9      188.66      234.31    101.67 o
  11   4   9      556.56      567.71    106.04 o
 -11   5   9     1776.20     1641.58    149.49 o
 -10   5   9        0.74      -21.43    107.32 o
  -9   5   9     1011.68      962.02    128.37 o
  -8   5   9       71.73       81.10     32.27 o
  -7   5   9        1.44       -0.64     84.03 o
  -6   5   9      467.79      632.29    100.68 o
  -5   5   9     3592.20     3530.68     95.79 o
  -4   5   9      106.63      128.38     35.45 o
  -3   5   9     2764.88     2349.98     62.98 o
  -2   5   9     2568.69     2312.89     59.83 o
  -1   5   9      781.28      696.95     47.85 o
   0   5   9     9661.24     9349.50    185.12 o
   1   5   9     5020.55     5011.74    105.30 o
   2   5   9       32.68       15.96     53.27 o
   3   5   9     7500.83     7274.01     96.62 o
   4   5   9      193.94      205.09     28.01 o
   5   5   9     1330.44     1430.48     57.68 o
   6   5   9     1325.84     1222.67     58.27 o
   7   5   9       78.63       30.04     38.97 o
   8   5   9      359.83      450.91     76.49 o
   9   5   9      930.37     1034.29    102.73 o
  10   5   9        3.06       36.18     77.47 o
 -11   6   9       56.95      125.79    148.73 o
 -10   6   9      657.45      683.77    191.40 o
  -9   6   9      700.52      819.93    116.34 o
  -8   6   9       66.79      -46.23    104.26 o
  -7   6   9      364.39      427.89    103.80 o
  -6   6   9      867.25      794.31    142.77 o
  -5   6   9      115.66       99.66     42.00 o
  -4   6   9     5269.08     4790.45    107.28 o
  -3   6   9      748.51      674.92     48.43 o
  -2   6   9     6911.49     7119.02    107.86 o
  -1   6   9     4656.98     4666.45    224.46 o
   0   6   9     1682.66     1784.77     56.58 o
   1   6   9      104.45      246.91     57.10 o
   2   6   9     4868.11     4762.57    109.36 o
   3   6   9        1.46        1.32     11.55 o
   4   6   9     5581.94     5913.74     95.34 o
   5   6   9     1846.69     1693.43     62.45 o
   6   6   9      451.18      392.82     47.04 o
   7   6   9      916.19     1029.76     89.66 o
   8   6   9      109.27       60.04     50.43 o
   9   6   9      120.51       79.70     72.48 o
  10   6   9     1833.55     1739.15    132.85 o
 -11   7   9      900.11      948.74    188.44 o
 -10   7   9        0.24      -43.50    158.51 o
  -9   7   9      172.58      182.69    162.56 o
  -8   7   9     2970.78     3179.57    243.42 o
  -7   7   9       27.46       48.07    140.97 o
  -6   7   9     3619.59     3630.51    131.65 o
  -5   7   9       12.42       10.54     46.29 o
  -4   7   9     1213.40     1150.97     60.63 o
  -3   7   9       14.93       38.23     37.78 o
  -2   7   9     1936.75     1666.33     69.68 o
  -1   7   9       35.87        3.93     49.25 o
   0   7   9     5283.11     4563.29     68.98 o
   1   7   9     4185.06     4646.39    133.30 o
   2   7   9       18.91       64.64     41.58 o
   3   7   9     2077.87     2147.66     86.14 o
   4   7   9      740.13      617.92     44.65 o
   5   7   9      765.85      745.75     57.00 o
   6   7   9     1373.95     1399.98     72.90 o
   7   7   9      187.39      158.77     52.55 o
   8   7   9      112.68       91.26     75.04 o
   9   7   9     1674.88     1693.80    124.15 o
  10   7   9       63.97       -2.18     82.56 o
 -11   8   9        1.28       16.28    136.64 o
 -10   8   9      665.36      533.19    185.35 o
  -9   8   9      168.00      233.24    167.51 o
  -8   8   9       68.93       76.34    159.20 o
  -7   8   9      260.84      284.01     69.82 o
  -6   8   9       10.95      -40.44     67.40 o
  -5   8   9      692.83      735.87     83.74 o
  -4   8   9     3980.96     4138.63    116.68 o
  -3   8   9     4718.85     4562.23    109.89 o
  -2   8   9     9256.54     9360.46    148.68 o
  -1   8   9        6.70       36.41     34.62 o
   0   8   9       16.43       11.09     22.11 o
   1   8   9     3754.40     4202.95    224.83 o
   2   8   9     3369.17     3678.14    103.99 o
   3   8   9      121.19      100.27     49.91 o
   4   8   9     6104.42     6246.64    117.26 o
   5   8   9      292.80      319.61     38.61 o
   6   8   9      144.38       87.82     37.58 o
   7   8   9     1927.26     1912.17     89.56 o
   8   8   9        1.65       18.21     76.45 o
   9   8   9      107.55       79.14     84.08 o
  10   8   9      250.77      328.50    120.65 o
 -10   9   9       35.71      -44.64    177.57 o
  -9   9   9       78.70       31.65    157.97 o
  -8   9   9       61.40      240.34    162.49 o
  -7   9   9      120.25      120.28     61.59 o
  -6   9   9     1814.72     1806.99    206.56 o
  -5   9   9      865.65      813.13     89.89 o
  -4   9   9        4.93       14.04     44.83 o
  -3   9   9     1337.69     1427.31     98.71 o
  -2   9   9     1173.65     1343.01     71.56 o
  -1   9   9       14.74       16.31     35.76 o
   0   9   9      948.55      999.85     43.37 o
   1   9   9      641.30      622.49     62.66 o
   2   9   9     1884.84     2008.33    207.28 o
   3   9   9      266.82      407.98     54.17 o
   4   9   9      635.19      567.81     49.98 o
   5   9   9     1830.17     1875.24     56.44 o
   6   9   9      128.32      106.32     38.13 o
   7   9   9       19.30       42.37     46.17 o
   8   9   9     1725.34     1879.55    124.46 o
   9   9   9      261.63      178.92     81.11 o
  10   9   9      649.78      813.65    112.95 o
 -10  10   9     1147.63     1367.79    224.26 o
  -9  10   9        1.44      -48.93    164.80 o
  -8  10   9     1253.85     1346.55    202.27 o
  -7  10   9       52.39       65.20     67.04 o
  -6  10   9      291.24      289.47     76.95 o
  -5  10   9       86.02       39.66     72.26 o
  -4  10   9       22.63       18.72     79.80 o
  -3  10   9      102.13      118.10     42.89 o
  -2  10   9     1327.01     1230.45     65.29 o
  -1  10   9     1798.13     1691.82     66.32 o
   0  10   9       58.08       21.01     27.41 o
   1  10   9       19.07       21.38     16.68 o
   2  10   9     1152.75      955.09     68.08 o
   3  10   9      245.48      245.63     72.98 o
   4  10   9      332.30      372.26     33.65 o
   5  10   9        1.75       23.54     31.20 o
   6  10   9      984.85      847.26     53.76 o
   7  10   9     1662.92     1517.12    119.85 o
   8  10   9      275.50      314.74     86.83 o
   9  10   9       35.03       -9.78     82.35 o
  10  10   9      175.45      213.14     95.21 o
 -10  11   9        0.94       18.29    143.10 o
  -9  11   9      415.00      781.67    174.21 o
  -8  11   9      556.85      438.25    174.84 o
  -7  11   9      212.23      216.27     74.12 o
  -6  11   9     1979.03     1887.65    116.97 o
  -5  11   9       71.48       37.09     77.94 o
  -4  11   9      164.42      147.57     58.43 o
  -3  11   9     6771.79     6944.49    189.47 o
  -2  11   9     1014.22     1116.43     60.94 o
  -1  11   9     2651.61     2783.34     76.08 o
   0  11   9     1167.32     1151.44     53.55 o
   1  11   9     1377.73     1564.30     85.89 o
   2  11   9     1707.55     1751.22    106.63 o
   3  11   9      169.62      181.69     22.88 o
   4  11   9      942.51      856.84     48.61 o
   5  11   9     2104.59     2081.52     83.66 o
   6  11   9       40.74        7.00     42.74 o
   7  11   9      857.85      849.12    104.92 o
   8  11   9     2090.70     2021.19    182.26 o
   9  11   9      153.38      145.39     90.11 o
 -10  12   9      842.52     1010.87    208.80 o
  -9  12   9      625.15      831.38    190.45 o
  -8  12   9      403.20      190.68    153.45 o
  -7  12   9       49.57       21.48    147.06 o
  -6  12   9      591.79      888.10    222.66 o
  -5  12   9       56.10        1.76     82.24 o
  -4  12   9     4397.44     4275.70    154.54 o
  -3  12   9     4726.79     4766.94    154.56 o
  -2  12   9     9337.65     9403.37    188.76 o
  -1  12   9     5310.91     5118.93    132.58 o
   0  12   9       94.35       64.42     41.51 o
   1  12   9       84.14       61.99     34.92 o
   2  12   9     2605.70     2834.91    188.94 o
   3  12   9       41.60       20.69     36.00 o
   4  12   9     4527.77     4621.60    218.16 o
   5  12   9      513.00      469.60     91.19 o
   6  12   9     1170.67     1183.88    111.28 o
   7  12   9      447.48      397.31     91.26 o
   8  12   9        8.91       32.00     81.02 o
   9  12   9      248.85      235.91     83.79 o
  -9  13   9       11.76       23.95    108.78 o
  -8  13   9      689.63      756.53    126.49 o
  -7  13   9      258.18      247.67    112.06 o
  -6  13   9     2118.92     2308.93    148.70 o
  -5  13   9      563.85      607.42    104.51 o
  -4  13   9     4534.57     4424.79    161.26 o
  -3  13   9     5148.34     4883.52    157.87 o
  -2  13   9     1225.42     1091.18     86.13 o
  -1  13   9      416.96      348.73     63.49 o
   0  13   9     7620.75     8061.58    153.57 o
   1  13   9      400.62      373.32     48.43 o
   2  13   9      664.89      621.93    129.28 o
   3  13   9     2390.27     2496.31     71.51 o
   4  13   9      142.27      153.82     34.64 o
   5  13   9     1847.80     1934.14     81.38 o
   6  13   9     1010.36      999.44    112.70 o
   7  13   9       39.05       26.84     83.08 o
   8  13   9       54.84      106.94     84.93 o
   9  13   9        4.93       19.81     95.50 o
  -9  14   9       35.43       67.84    114.64 o
  -8  14   9       10.13       -2.25     97.90 o
  -7  14   9      423.54      518.20    113.51 o
  -6  14   9       21.15       39.76     99.35 o
  -5  14   9      639.78      719.07    130.54 o
  -4  14   9      776.36      876.50     97.78 o
  -3  14   9      383.31      273.97     76.01 o
  -2  14   9       45.80      -14.17     61.99 o
  -1  14   9     2482.53     2524.60    109.91 o
   0  14   9       16.72       12.25     49.66 o
   1  14   9      182.33      223.39     49.31 o
   2  14   9      385.34      354.37    121.60 o
   3  14   9     2491.45     2291.10    253.73 o
   4  14   9     6341.80     6354.30    180.25 o
   5  14   9        4.57       17.12    138.58 o
   6  14   9      861.58      795.75    157.74 o
   7  14   9       82.93        9.91     88.97 o
   8  14   9      226.93      192.37     93.80 o
  -9  15   9        1.08       -9.04    110.51 o
  -8  15   9      899.56     1078.31    135.64 o
  -7  15   9      122.06       85.22     93.88 o
  -6  15   9     1026.10     1094.89    119.67 o
  -5  15   9       15.08       86.39    105.39 o
  -4  15   9      101.05       38.40     80.92 o
  -3  15   9     1171.20     1107.91    101.50 o
  -2  15   9     1637.42     1620.15    103.30 o
  -1  15   9      814.41      778.85     75.55 o
   0  15   9     9480.97     9103.70    181.53 o
   1  15   9      922.84      784.65     67.32 o
   2  15   9       35.57       39.95    125.62 o
   3  15   9     1083.29      949.61     56.70 o
   4  15   9      904.85      839.00    176.95 o
   5  15   9      146.59       99.93    142.57 o
   6  15   9     1818.40     2411.72    231.98 o
   7  15   9        4.17       33.91     91.21 o
   8  15   9     1095.70     1277.39    129.63 o
  -8  16   9      180.39      158.08    118.61 o
  -7  16   9      389.21      547.88    163.93 o
  -6  16   9      361.95      306.28     97.96 o
  -5  16   9      121.27       68.30    115.37 o
  -4  16   9      186.69      167.75     85.38 o
  -3  16   9        6.24       34.73     75.22 o
  -2  16   9     5945.03     5629.78    170.05 o
  -1  16   9     1216.10     1105.46     91.94 o
   0  16   9       82.74       31.45     53.97 o
   1  16   9      820.99      709.51     71.02 o
   2  16   9     4658.21     4801.72    272.39 o
   3  16   9       37.52       -2.34    143.65 o
   4  16   9     2360.64     2429.88    212.85 o
   5  16   9     1125.11      947.56    191.22 o
   6  16   9       72.53      135.38    166.60 o
   7  16   9      467.15      414.10     99.11 o
   8  16   9      296.80      285.61    101.09 o
  -8  17   9      394.89      492.27    130.53 o
  -7  17   9       50.07       52.33     94.83 o
  -6  17   9      855.56     1175.87    133.35 o
  -5  17   9      297.81      284.31    121.23 o
  -4  17   9      175.61      186.31     85.46 o
  -3  17   9     2362.47     2294.66    133.73 o
  -2  17   9      103.33      140.18     71.04 o
  -1  17   9       85.73       55.39     68.77 o
   0  17   9      181.85      160.48     62.48 o
   1  17   9     1399.24     1276.91    120.46 o
   2  17   9      352.97      352.45    153.46 o
   3  17   9     1542.81     1507.54    195.98 o
   4  17   9       14.47      -65.00    153.27 o
   5  17   9     1277.38     1335.30    188.24 o
   6  17   9      272.03      299.71    141.80 o
   7  17   9       92.77       39.05     98.50 o
  -7  18   9      389.51      450.02    113.22 o
  -6  18   9      285.71      292.25    112.36 o
  -5  18   9       88.85      167.60    111.36 o
  -4  18   9     1842.20     1728.43    153.26 o
  -3  18   9       40.76       64.71     81.73 o
  -2  18   9      420.93      392.73     85.87 o
  -1  18   9       28.43      -12.40     70.60 o
   0  18   9      200.33      167.07     68.96 o
   1  18   9      226.44      243.36     65.70 o
   2  18   9      370.37      366.47     62.24 o
   3  18   9        4.01        6.23    122.46 o
   4  18   9     1020.19      940.84    170.10 o
   5  18   9      301.06      232.94    156.48 o
   6  18   9      462.91      534.15    181.17 o
   7  18   9      252.21      254.75    107.53 o
  -6  19   9      140.58      101.83    130.29 o
  -5  19   9        8.81        0.29    114.23 o
  -4  19   9      189.34      144.19     86.95 o
  -3  19   9      200.52      184.58     85.84 o
  -2  19   9      114.90      128.60     86.59 o
  -1  19   9        1.15       16.83     71.94 o
   0  19   9     8032.80     8193.22    288.46 o
   1  19   9      836.50      988.17    108.17 o
   2  19   9      153.85      162.22     59.00 o
   3  19   9       46.49       14.51    147.59 o
   4  19   9       28.56       27.65    154.97 o
   5  19   9      792.52      759.88    164.76 o
   6  19   9       76.59      314.69    164.56 o
  -6  20   9        8.71      -63.63    126.70 o
  -5  20   9       21.59       91.42    116.32 o
  -4  20   9      125.04      157.09     88.81 o
  -3  20   9       13.13       33.77     79.36 o
  -2  20   9      481.02      478.62     89.56 o
  -1  20   9     1409.83     1571.52    113.17 o
   0  20   9     1170.84     1128.87    201.09 o
   1  20   9      199.61      216.15     68.80 o
   2  20   9       97.03       78.33    131.08 o
   3  20   9        0.52       51.32    153.47 o
   4  20   9      437.49      306.75    141.84 o
   5  20   9      267.13      259.66    171.60 o
  -5  21   9        6.65      -12.55    115.85 o
  -4  21   9       43.53       47.10     88.06 o
  -3  21   9        5.34       18.25     79.10 o
  -2  21   9     1203.16     1282.92    116.90 o
  -1  21   9        7.40        9.27     77.48 o
   0  21   9      591.31      507.24    156.90 o
   1  21   9      229.47      289.39    149.17 o
   2  21   9      984.90      863.58    184.09 o
   3  21   9      134.45      126.89    138.86 o
   4  21   9       23.92      -28.27    160.06 o
  -4  22   9     1007.52     1010.34    153.05 o
  -3  22   9      310.58      405.25     96.17 o
  -2  22   9     1332.33     1408.35    157.14 o
  -1  22   9       98.34       53.01    134.46 o
   0  22   9       48.27       29.19    156.45 o
   1  22   9      786.53      894.86    170.14 o
   2  22   9     1126.39     1118.10    211.28 o
   3  22   9      358.20      237.86    169.39 o
  -2  23   9       18.62      -71.49    126.25 o
  -1  23   9      335.32      305.86    175.16 o
   0  23   9      784.19      832.27    192.92 o
   1  23   9      419.18      261.63    135.73 o
 -10   0  10      463.22      356.42    182.99 o
  -8   0  10     3235.14     3415.75    234.59 o
  -6   0  10     1368.58     1569.91     85.59 o
  -4   0  10     3415.70     3383.56     95.21 o
  -2   0  10     5442.60     5650.60    100.88 o
   0   0  10    15393.51    16135.42    223.60 o
   2   0  10     3043.96     2887.46     76.91 o
   4   0  10     3990.32     4381.42    158.93 o
   6   0  10    14162.43    14395.73    321.57 o
   8   0  10     4285.58     4183.04    145.98 o
  10   0  10      768.31      762.55    151.82 o
 -11   1  10       39.83       37.83    104.42 o
 -10   1  10     3315.61     3073.46    186.46 o
  -9   1  10     1029.16     1206.07    133.24 o
  -8   1  10     1171.08     1340.64    127.08 o
  -7   1  10      184.73      218.89     48.19 o
  -6   1  10     2171.37     2147.34     66.45 o
  -5   1  10      204.70      268.41     35.29 o
  -4   1  10    18962.95    18864.19    144.57 o
  -3   1  10     1424.42     1300.29     46.13 o
  -2   1  10    20794.70    20900.52    178.34 o
  -1   1  10     1860.49     2249.45     43.18 o
   0   1  10        1.48       13.14     16.64 o
   1   1  10       12.36       42.83     16.49 o
   2   1  10     2330.79     2216.05     50.24 o
   3   1  10      825.38      797.19     66.16 o
   4   1  10    22613.16    22842.37    175.79 o
   5   1  10      725.87      797.06     49.09 o
   6   1  10     1938.31     2113.34     58.84 o
   7   1  10      747.01      727.01     46.32 o
   8   1  10       60.61       58.81     34.91 o
   9   1  10      376.46      426.99     48.31 o
  10   1  10     2937.66     3293.80    163.04 o
  11   1  10        0.52      -30.48     89.43 o
 -11   2  10      566.00      764.19    135.90 o
 -10   2  10      287.15      313.67    120.53 o
  -9   2  10     4068.82     3999.20    193.82 o
  -8   2  10     4425.11     4356.27    188.88 o
  -7   2  10        3.80       15.06     45.80 o
  -6   2  10     3522.81     3433.86    140.08 o
  -5   2  10     1913.62     1875.79     57.15 o
  -4   2  10     1233.01     1315.10     49.57 o
  -3   2  10        1.79       14.97     29.58 o
  -2   2  10     5981.60     5784.87     72.94 o
  -1   2  10       41.72      151.96     24.14 o
   0   2  10    19708.55    20630.09    145.30 o
   1   2  10      349.54      334.31     25.05 o
   2   2  10     2898.02     2650.10     61.91 o
   3   2  10     7567.32     7816.21     74.29 o
   4   2  10      247.61      302.77     25.36 o
   5   2  10     2625.33     2843.26     58.02 o
   6   2  10     3684.33     3937.50     74.17 o
   7   2  10       72.24      108.16     36.98 o
   8   2  10     1784.55     1848.55     64.49 o
   9   2  10      905.06     1036.63     88.50 o
  10   2  10      323.10      322.88     69.50 o
  11   2  10     1498.62     1621.27    135.71 o
 -11   3  10      217.72       92.13    110.54 o
 -10   3  10      878.15      891.60    141.34 o
  -9   3  10      716.82      852.45    120.36 o
  -8   3  10       13.14       -3.00     26.62 o
  -7   3  10      377.96      383.01     51.75 o
  -6   3  10        1.71      -18.89     84.42 o
  -5   3  10      121.03      136.77     40.15 o
  -4   3  10      974.21     1002.81     51.00 o
  -3   3  10      787.47      906.84     48.11 o
  -2   3  10      146.17      190.89     32.67 o
  -1   3  10      252.13      249.48     30.48 o
   0   3  10      583.81      498.27     28.94 o
   1   3  10     5485.57     5680.19     50.16 o
   2   3  10     6104.88     5814.59     80.18 o
   3   3  10      866.74      838.33     30.18 o
   4   3  10       36.87       52.07     22.54 o
   5   3  10     1917.73     1960.04     51.80 o
   6   3  10        2.33       13.02     32.05 o
   7   3  10     1149.69     1203.50     52.83 o
   8   3  10      358.68      351.19     42.79 o
   9   3  10      220.93      214.38     44.50 o
  10   3  10     2009.89     2105.55    122.18 o
 -11   4  10      124.54      196.71    122.02 o
 -10   4  10      383.26      304.89    113.06 o
  -9   4  10       96.45       58.81    102.44 o
  -8   4  10      554.28      540.86     45.53 o
  -7   4  10      231.56      174.54     94.29 o
  -6   4  10      168.05       60.41     92.83 o
  -5   4  10      345.19      277.05     49.79 o
  -4   4  10     1039.29     1243.91     55.73 o
  -3   4  10     2777.84     2392.71     80.01 o
  -2   4  10     2752.18     2861.65     71.95 o
  -1   4  10     5620.89     5291.20    101.71 o
   0   4  10    10529.53    11166.22     94.16 o
   1   4  10     1694.21     1861.19     54.11 o
   2   4  10     9305.64     8910.53    438.23 o
   3   4  10     1638.89     1475.26     33.17 o
   4   4  10       36.34       47.10     24.48 o
   5   4  10     3837.94     3985.26    132.26 o
   6   4  10     1423.13     1362.26     50.86 o
   7   4  10       61.15       38.88     34.32 o
   8   4  10     1440.82     1546.09     68.08 o
   9   4  10       19.71        6.45     67.86 o
  10   4  10      222.76      196.71     63.01 o
 -11   5  10      367.07      288.31    105.32 o
 -10   5  10        6.46      -18.34     97.05 o
  -9   5  10        0.77      -44.03    102.06 o
  -8   5  10        3.73      -19.37     41.06 o
  -7   5  10       51.99      113.05     85.08 o
  -6   5  10      334.21      309.68     92.71 o
  -5   5  10       86.11       47.57     39.41 o
  -4   5  10     4301.40     4506.78    108.70 o
  -3   5  10     4259.20     4788.61     94.92 o
  -2   5  10     2098.68     2266.43     76.47 o
  -1   5  10      533.89      544.20     65.91 o
   0   5  10     3217.94     3406.63     53.54 o
   1   5  10     7859.18     8211.78    218.35 o
   2   5  10       63.87       79.75     53.91 o
   3   5  10      135.08      108.99     20.75 o
   4   5  10     2272.08     2233.16     48.74 o
   5   5  10     1555.60     1567.39     49.45 o
   6   5  10      612.90      612.31     48.88 o
   7   5  10     1504.02     1574.47     66.45 o
   8   5  10      121.20      133.57     43.48 o
   9   5  10       14.05      -13.63     70.19 o
  10   5  10       29.06       18.07     77.22 o
 -11   6  10       39.65      -57.80    149.57 o
 -10   6  10       72.43       53.87    139.87 o
  -9   6  10      171.10      144.78    106.39 o
  -8   6  10      261.75      231.24    101.87 o
  -7   6  10       35.30       47.87     88.12 o
  -6   6  10      877.27      826.17    142.78 o
  -5   6  10      421.29      324.25     74.11 o
  -4   6  10        1.24       -0.29     40.48 o
  -3   6  10     8207.31     8092.18    166.73 o
  -2   6  10      795.28      991.70     48.89 o
  -1   6  10        1.33       12.03     34.17 o
   0   6  10     1409.49     1039.83     43.47 o
   1   6  10     1623.69     1744.30     76.47 o
   2   6  10     4570.02     4096.30    127.51 o
   3   6  10     1998.21     2164.02     86.94 o
   4   6  10      185.77      193.54     27.08 o
   5   6  10       36.95       40.75     29.24 o
   6   6  10     3219.61     3417.51     85.72 o
   7   6  10       23.89        3.81     40.91 o
   8   6  10     2120.10     2112.58     92.70 o
   9   6  10      611.68      709.35     94.39 o
  10   6  10      290.98      207.82     84.50 o
 -11   7  10       13.32      -21.40    160.19 o
 -10   7  10     1248.35     1284.73    206.27 o
  -9   7  10       81.89       61.15    148.18 o
  -8   7  10      249.93      207.60    151.47 o
  -7   7  10      505.93      585.65    160.12 o
  -6   7  10      111.69      176.80     73.67 o
  -5   7  10       80.68        7.26     65.03 o
  -4   7  10     4379.18     4060.16    180.68 o
  -3   7  10     6099.71     6371.97    112.31 o
  -2   7  10     8552.93     8129.45    137.87 o
  -1   7  10     3912.14     4295.08    188.34 o
   0   7  10     1254.99     1307.03     41.89 o
   1   7  10     6665.54     7024.64    157.64 o
   2   7  10     2498.37     2760.17     83.24 o
   3   7  10      749.67      714.56     63.69 o
   4   7  10     5112.71     4844.40     62.43 o
   5   7  10        7.43        0.82     38.42 o
   6   7  10      167.26      193.77     49.61 o
   7   7  10     1726.23     1825.93     85.02 o
   8   7  10       26.20       25.74     67.61 o
   9   7  10      123.87      103.39     74.50 o
  10   7  10      989.27      925.99    138.55 o
 -10   8  10      424.74      223.40    163.27 o
  -9   8  10      437.68      545.63    160.62 o
  -8   8  10     1926.31     2259.40    216.23 o
  -7   8  10       30.25       80.42     59.38 o
  -6   8  10      303.20      415.34     80.07 o
  -5   8  10      195.88      201.22     72.36 o
  -4   8  10     1687.07     1711.52     83.05 o
  -3   8  10      116.33       91.91     39.14 o
  -2   8  10     8541.53     8882.35    176.15 o
  -1   8  10      829.21      958.80     50.04 o
   0   8  10     6340.03     6684.19     84.11 o
   1   8  10       27.25       37.79     44.69 o
   2   8  10       38.24       55.39     45.18 o
   3   8  10     1265.32     1306.84     68.81 o
   4   8  10      277.60      261.04     25.80 o
   5   8  10     3904.24     3666.13     74.90 o
   6   8  10     2218.35     2188.67     68.16 o
   7   8  10     1234.02     1269.69     77.98 o
   8   8  10     1043.16     1002.67     98.22 o
   9   8  10     1088.06     1029.61    109.16 o
  10   8  10      144.61      159.26     85.38 o
 -10   9  10      343.00      327.24    156.40 o
  -9   9  10       23.80       50.38    134.70 o
  -8   9  10     1126.37      850.62    162.54 o
  -7   9  10     1767.90     1782.44    112.69 o
  -6   9  10      121.65       90.38     65.52 o
  -5   9  10     4405.53     4500.33    161.25 o
  -4   9  10     3341.16     3499.85    109.98 o
  -3   9  10     1492.21     1483.36     75.16 o
  -2   9  10     6521.71     6644.67    132.87 o
  -1   9  10     3846.45     3476.22    179.13 o
   0   9  10        6.96       11.19     22.49 o
   1   9  10     4012.27     4055.46    277.02 o
   2   9  10     1460.13     1287.60     74.39 o
   3   9  10      284.69      191.19     52.82 o
   4   9  10     3281.57     3147.97    174.58 o
   5   9  10      461.76      492.07     40.11 o
   6   9  10      547.43      494.70     44.48 o
   7   9  10       60.36       11.08     51.26 o
   8   9  10       34.40      106.33     80.79 o
   9   9  10      194.03      178.42     84.57 o
  10   9  10     1552.58     2001.91    233.09 o
 -10  10  10        0.90       30.48    156.24 o
  -9  10  10      640.24      481.44    172.98 o
  -8  10  10       59.31      -25.69    139.99 o
  -7  10  10      731.41      572.08     89.80 o
  -6  10  10      599.49      634.35     90.52 o
  -5  10  10     7663.99     6955.65    561.03 o
  -4  10  10      929.68      934.18     99.93 o
  -3  10  10    27016.66    26462.73    275.40 o
  -2  10  10     3632.08     3705.93     85.55 o
  -1  10  10     4457.36     4169.64    100.15 o
   0  10  10     3709.17     3744.09     75.54 o
   1  10  10      378.09      254.66     51.65 o
   2  10  10       80.84       74.51     42.24 o
   3  10  10     6912.56     6524.08    184.68 o
   4  10  10      164.97      165.45     25.54 o
   5  10  10     8315.90     8346.08    121.83 o
   6  10  10       10.51       35.24     34.83 o
   7  10  10       46.01       11.53     72.48 o
   8  10  10       57.11       45.83     75.32 o
   9  10  10      492.23      395.31    144.38 o
 -10  11  10       43.33       46.93    185.14 o
  -9  11  10       23.23       -0.38    162.18 o
  -8  11  10       27.37      106.62    159.83 o
  -7  11  10      928.86     1193.61    106.06 o
  -6  11  10      905.78      716.53    133.26 o
  -5  11  10     2976.31     3056.51    143.68 o
  -4  11  10      739.90      635.34     89.88 o
  -3  11  10     1340.01     1280.72     66.40 o
  -2  11  10     9130.78     9064.82    152.88 o
  -1  11  10     5787.38     6216.17    118.76 o
   0  11  10      413.42      449.02     42.68 o
   1  11  10     7616.00     7149.38    277.68 o
   2  11  10      365.13      307.62    121.56 o
   3  11  10      173.55      176.90    127.67 o
   4  11  10      649.25      722.42     37.21 o
   5  11  10      958.87      918.11     60.12 o
   6  11  10     1503.74     1605.03     69.01 o
   7  11  10      403.18      487.00     88.70 o
   8  11  10      229.75      240.20     88.41 o
   9  11  10      373.61      436.90     99.62 o
  -9  12  10     1522.82     1633.12    217.76 o
  -8  12  10      150.75      212.94    162.87 o
  -7  12  10        0.35      -38.84    126.79 o
  -6  12  10      131.69      132.85    164.25 o
  -5  12  10        9.48      -25.80     85.13 o
  -4  12  10        9.53        2.87     76.89 o
  -3  12  10       59.58       68.96     68.03 o
  -2  12  10       40.32       31.01     58.19 o
  -1  12  10     1677.03     1640.08     86.68 o
   0  12  10      129.32      136.71     41.59 o
   1  12  10      643.01      548.65     37.01 o
   2  12  10     1949.61     1611.88    175.14 o
   3  12  10     2609.31     2625.93    196.47 o
   4  12  10     3106.37     2729.91    187.25 o
   5  12  10      134.79      150.36     32.73 o
   6  12  10      297.42      179.89     84.69 o
   7  12  10      171.81       87.53     79.78 o
   8  12  10       92.70      100.12     86.04 o
   9  12  10     1523.75     1476.05    124.85 o
  -9  13  10      420.02      458.77    191.77 o
  -8  13  10      170.90      195.87    155.78 o
  -7  13  10     2547.76     2610.61    166.48 o
  -6  13  10        8.05       28.93     89.12 o
  -5  13  10     1919.70     2287.78    362.04 o
  -4  13  10      615.10      621.34     90.98 o
  -3  13  10     3717.59     3682.41    137.66 o
  -2  13  10     7197.82     7303.54    187.58 o
  -1  13  10    11315.85    10983.99    190.58 o
   0  13  10     2706.97     2829.26     94.80 o
   1  13  10     5050.44     5061.25     99.72 o
   2  13  10       18.49        0.73    126.09 o
   3  13  10     1849.40     2071.00    189.80 o
   4  13  10      880.44      918.10    202.69 o
   5  13  10       12.84       36.62    149.23 o
   6  13  10      721.95      639.15     97.19 o
   7  13  10      402.89      430.36     92.87 o
   8  13  10      146.01      104.44     81.53 o
   9  13  10       26.95       22.88     90.32 o
  -9  14  10       63.36      162.51    112.33 o
  -8  14  10      186.85      127.16    104.82 o
  -7  14  10       30.61       59.98     96.30 o
  -6  14  10       76.23       40.98     96.57 o
  -5  14  10     2001.25     1717.03    132.59 o
  -4  14  10      380.49      341.27     87.67 o
  -3  14  10      348.50      292.26     78.48 o
  -2  14  10      800.71      885.40     86.78 o
  -1  14  10       34.34       63.34     55.54 o
   0  14  10       84.04      129.93     47.24 o
   1  14  10      289.77      244.44     42.89 o
   2  14  10      123.78       41.76    137.09 o
   3  14  10      177.66      226.65    140.19 o
   4  14  10      422.47      459.29     33.86 o
   5  14  10      520.36      528.38    146.48 o
   6  14  10     1378.82     1117.35    178.85 o
   7  14  10      144.64      193.38     88.64 o
   8  14  10       13.75        2.88     86.47 o
  -8  15  10       41.98       -7.66    103.25 o
  -7  15  10     1038.20     1135.39    130.33 o
  -6  15  10        8.99      -25.46     93.23 o
  -5  15  10      774.77      839.00    137.13 o
  -4  15  10      114.97      125.23     82.99 o
  -3  15  10     2871.85     2788.32    359.50 o
  -2  15  10      176.52      212.29     69.23 o
  -1  15  10       59.90        9.94     53.44 o
   0  15  10      192.70      214.41     55.15 o
   1  15  10      524.02      502.75     53.66 o
   2  15  10      663.87      606.11    159.91 o
   3  15  10      985.22      831.32    172.55 o
   4  15  10      315.71      408.19    156.51 o
   5  15  10      935.83      921.59    185.47 o
   6  15  10        3.41       -9.94    153.47 o
   7  15  10      684.19      690.33    103.83 o
   8  15  10       94.31      134.15     92.25 o
  -8  16  10        4.36       61.56    107.69 o
  -7  16  10        1.91        0.81     95.86 o
  -6  16  10       92.20       60.92     95.14 o
  -5  16  10      737.10      853.21    141.13 o
  -4  16  10      223.31      163.62     84.48 o
  -3  16  10     1314.53     1475.42    108.33 o
  -2  16  10      158.00      262.37     71.68 o
  -1  16  10      206.75      208.82     61.29 o
   0  16  10     1304.08     1447.95    139.68 o
   1  16  10     1943.05     1960.21     85.54 o
   2  16  10      754.51      729.09    165.85 o
   3  16  10     1184.01     1228.60    177.12 o
   4  16  10      178.50      254.86    165.11 o
   5  16  10      366.72      474.75    151.15 o
   6  16  10       34.24       54.36    128.31 o
   7  16  10        0.11      -35.92     94.81 o
  -7  17  10     1128.63     1123.91    133.12 o
  -6  17  10       37.19       -2.66     98.69 o
  -5  17  10     1060.20     1021.83    148.69 o
  -4  17  10      321.58      331.96     88.77 o
  -3  17  10      121.77      209.82     75.68 o
  -2  17  10        3.40       79.78     63.80 o
  -1  17  10       19.06      -12.23     60.29 o
   0  17  10      142.99      146.62     56.80 o
   1  17  10      151.45      193.42     54.76 o
   2  17  10      373.67      410.63    155.31 o
   3  17  10      657.55      565.04    148.82 o
   4  17  10      401.90      434.16    150.17 o
   5  17  10     1026.74     1112.61    184.05 o
   6  17  10      188.55      104.30    166.08 o
   7  17  10     1379.00     1407.61    133.39 o
  -7  18  10       11.67       18.78    109.29 o
  -6  18  10       44.51       -9.67     98.22 o
  -5  18  10      194.65      180.46    124.22 o
  -4  18  10      225.57      177.95     80.79 o
  -3  18  10     1961.32     2029.25    158.16 o
  -2  18  10       14.90       20.69     61.93 o
  -1  18  10       90.65       72.50     64.08 o
   0  18  10      412.70      398.48     84.41 o
   1  18  10       97.26      109.84    104.39 o
   2  18  10      519.92      380.54    151.17 o
   3  18  10      829.87      832.55    183.48 o
   4  18  10       12.17       -5.61    152.87 o
   5  18  10     2395.56     2798.51    238.41 o
   6  18  10       53.62      121.81    130.74 o
  -6  19  10      109.13       85.70     94.14 o
  -5  19  10      647.13      807.47    141.59 o
  -4  19  10     1366.09     1510.79    124.79 o
  -3  19  10      155.83      130.73     79.06 o
  -2  19  10      515.91      419.62     84.84 o
  -1  19  10     2445.72     2493.62    129.25 o
   0  19  10      208.97      241.72    100.12 o
   1  19  10     4067.26     3919.33    132.35 o
   2  19  10        2.66      -38.88    124.82 o
   3  19  10      933.80      798.34    182.50 o
   4  19  10      158.44      142.55    139.20 o
   5  19  10       30.62      -28.27    155.11 o
   6  19  10      163.96      195.74    166.45 o
  -5  20  10      477.77      451.96    125.13 o
  -4  20  10      818.82      867.04    107.00 o
  -3  20  10     2579.01     2568.13    146.92 o
  -2  20  10      113.87       70.88     79.12 o
  -1  20  10      690.65      788.38     92.94 o
   0  20  10       33.21       67.59    142.22 o
   1  20  10       98.50      -18.19    155.55 o
   2  20  10        3.24       11.60    141.13 o
   3  20  10      601.32      821.18    169.66 o
   4  20  10      186.35      127.87    149.03 o
   5  20  10      810.18      837.11    174.32 o
  -4  21  10     1470.46     1712.10    163.88 o
  -3  21  10      821.41      915.84    109.08 o
  -2  21  10       91.26      187.99     83.18 o
  -1  21  10      100.45      142.72    151.69 o
   0  21  10       60.01       -8.88    161.27 o
   1  21  10     1385.50     1406.98    210.23 o
   2  21  10        4.28       28.67    156.17 o
   3  21  10       22.07      -87.29    142.02 o
   4  21  10      229.14      118.74    158.09 o
  -3  22  10      886.68      688.54    187.53 o
  -2  22  10     2209.92     2125.19    238.69 o
  -1  22  10      486.52      409.44    178.19 o
   0  22  10      548.26      388.07    177.16 o
   1  22  10       57.87       39.43    159.72 o
   2  22  10      415.80      626.45    188.73 o
 -11   0  11      814.06      788.86    199.31 o
  -9   0  11     2522.89     2152.76    231.22 o
  -7   0  11     5466.86     5436.06    134.31 o
  -5   0  11     2360.62     2153.99     85.72 o
  -3   0  11       53.21       42.49     46.28 o
  -1   0  11     1618.16     1321.25     52.56 o
   1   0  11    20625.18    20370.15    190.39 o
   3   0  11     2441.44     2433.58    116.92 o
   5   0  11      276.27      373.90     91.91 o
   7   0  11      630.34      584.63     81.87 o
   9   0  11      463.58      435.89     78.97 o
 -11   1  11       97.08      121.66    118.83 o
 -10   1  11        1.21       34.55     92.68 o
  -9   1  11      446.34      289.06    114.65 o
  -8   1  11     1420.30     1499.70    136.58 o
  -7   1  11     1658.02     1675.11    145.52 o
  -6   1  11     2544.61     2353.87     88.34 o
  -5   1  11     1773.98     1930.16     94.04 o
  -4   1  11     9110.22    10007.14    111.33 o
  -3   1  11     8549.34     9183.35    174.38 o
  -2   1  11     1290.66     1382.28     40.52 o
  -1   1  11     3703.08     3897.60     56.03 o
   0   1  11      306.82      269.37     20.49 o
   1   1  11     2592.76     2513.52     59.54 o
   2   1  11      270.99      270.25     29.88 o
   3   1  11     3303.53     3510.40     92.49 o
   4   1  11     5100.24     5129.73     74.64 o
   5   1  11       28.24       31.67     29.63 o
   6   1  11     2095.17     2249.41     68.05 o
   7   1  11     1153.19     1266.53     81.52 o
   8   1  11      109.92      137.85     41.07 o
   9   1  11      121.61      110.18     49.01 o
  10   1  11       54.96       58.83     84.29 o
 -11   2  11      154.32      176.16    111.15 o
 -10   2  11      147.75      244.25    107.67 o
  -9   2  11      291.13      362.40    105.58 o
  -8   2  11     2097.59     2029.07    130.75 o
  -7   2  11       50.82       24.46     50.37 o
  -6   2  11     2430.88     2516.61     75.96 o
  -5   2  11     1964.08     2065.55     61.39 o
  -4   2  11     9335.94     9396.91    108.80 o
  -3   2  11    12181.40    11993.29    125.05 o
  -2   2  11     8480.16     9178.93    133.53 o
  -1   2  11    12541.18    12471.45    101.96 o
   0   2  11     9083.07    10284.65     82.50 o
   1   2  11    18983.45    19637.33    164.92 o
   2   2  11     2512.56     2537.16     62.76 o
   3   2  11      236.41      193.37     19.99 o
   4   2  11     1722.43     1733.79     65.84 o
   5   2  11     3004.03     2942.58     73.75 o
   6   2  11      123.22      164.60     32.86 o
   7   2  11     7016.55     7043.05    101.48 o
   8   2  11      822.07      828.07     49.20 o
   9   2  11      741.63      738.34     53.33 o
  10   2  11      198.65      243.46     87.86 o
 -11   3  11      299.60      326.02    139.70 o
 -10   3  11        0.86       -2.54    100.17 o
  -9   3  11     3138.81     3207.81    178.64 o
  -8   3  11      119.75       81.82     39.39 o
  -7   3  11       25.50      -20.82     49.57 o
  -6   3  11      523.29      528.92    101.21 o
  -5   3  11     2200.32     2387.28     70.91 o
  -4   3  11     1551.88     1472.59     61.47 o
  -3   3  11    29271.24    28762.29    190.55 o
  -2   3  11     3977.23     4537.35     67.92 o
  -1   3  11     4438.10     4050.28     63.92 o
   0   3  11      834.33      746.92     30.97 o
   1   3  11    14991.94    15349.40     98.17 o
   2   3  11     1829.80     2031.29     80.91 o
   3   3  11     1765.09     1585.44     41.55 o
   4   3  11     1700.83     1570.78     53.30 o
   5   3  11     7307.45     7639.44     86.39 o
   6   3  11      175.71      144.94     31.41 o
   7   3  11      183.17      214.62     37.17 o
   8   3  11       11.73       -9.01     45.68 o
   9   3  11       18.44       29.53     41.81 o
  10   3  11      123.28      180.96     83.22 o
 -11   4  11      474.42      394.46    125.47 o
 -10   4  11       44.13       10.53    109.98 o
  -9   4  11      522.84      525.89    111.68 o
  -8   4  11      279.79      159.60     45.92 o
  -7   4  11     1456.53     1312.10    127.46 o
  -6   4  11        8.05      -29.65     94.30 o
  -5   4  11     5737.04     5716.85    101.32 o
  -4   4  11      119.27      123.34     38.22 o
  -3   4  11     1027.72     1074.48     51.30 o
  -2   4  11     1470.89     1670.11     56.39 o
  -1   4  11       13.69       16.76     26.50 o
   0   4  11     1075.62     1292.85     43.38 o
   1   4  11    17027.41    16906.87    298.34 o
   2   4  11      936.53      877.64     32.54 o
   3   4  11     1985.68     2119.39     36.29 o
   4   4  11     3094.21     3414.51     54.88 o
   5   4  11     1101.65     1185.18     42.94 o
   6   4  11      337.38      355.92     36.59 o
   7   4  11     3681.12     3716.39     78.82 o
   8   4  11     1265.75     1319.63     86.21 o
   9   4  11     1967.47     1915.24     77.80 o
  10   4  11     1182.71     1439.63    121.23 o
 -11   5  11      500.37      467.89    119.50 o
 -10   5  11      225.71      146.12    110.93 o
  -9   5  11     1300.87     1491.79    141.37 o
  -8   5  11      248.43      190.46     50.43 o
  -7   5  11       97.57       87.63     98.75 o
  -6   5  11     1340.94     1315.71    116.70 o
  -5   5  11      458.21      505.07     68.65 o
  -4   5  11     6400.18     6783.78    105.59 o
  -3   5  11     6947.96     6890.98    113.82 o
  -2   5  11      650.84      619.26     42.97 o
  -1   5  11     6949.28     6849.48    100.33 o
   0   5  11     8867.40     9166.75     88.20 o
   1   5  11     2557.28     2653.27     67.59 o
   2   5  11       15.14       91.26     48.38 o
   3   5  11     2568.93     2278.31     93.04 o
   4   5  11      329.20      297.37     27.79 o
   5   5  11     6523.16     6426.89     83.86 o
   6   5  11      279.59      251.01     35.32 o
   7   5  11      169.22      184.07     36.45 o
   8   5  11       95.50      124.75     45.25 o
   9   5  11      416.17      509.29     65.69 o
  10   5  11        6.98      -27.87     80.13 o
 -11   6  11      100.54      204.14    187.36 o
 -10   6  11      443.44      700.95    185.47 o
  -9   6  11     1364.60     1183.21    129.64 o
  -8   6  11      620.03      692.24    121.83 o
  -7   6  11     2061.76     2046.51    142.09 o
  -6   6  11      847.54      895.59    143.30 o
  -5   6  11     4223.18     3995.76    215.71 o
  -4   6  11     2046.20     2051.53     88.91 o
  -3   6  11     2190.49     2193.78     73.06 o
  -2   6  11    10800.08     9650.69    126.10 o
  -1   6  11      209.73      133.83     34.86 o
   0   6  11      170.33      104.84     20.03 o
   1   6  11     2557.38     2414.73    148.66 o
   2   6  11     9067.96     9210.07    156.04 o
   3   6  11      210.86      181.35     49.69 o
   4   6  11     8731.00     8242.64     82.82 o
   5   6  11      571.31      657.55     37.70 o
   6   6  11     2445.65     2450.34     63.04 o
   7   6  11     1097.22     1164.38     53.13 o
   8   6  11      398.34      348.31     55.15 o
   9   6  11       55.93       70.37     53.84 o
  10   6  11     1430.03     1627.13    197.78 o
 -10   7  11      348.87      540.76    173.54 o
  -9   7  11       74.16       54.55    151.68 o
  -8   7  11      473.80      368.20    147.42 o
  -7   7  11     1475.57     1305.26    187.40 o
  -6   7  11     2521.32     2508.16    204.87 o
  -5   7  11     3344.66     3366.53    168.02 o
  -4   7  11     2269.24     2167.93     89.41 o
  -3   7  11      467.28      490.02     48.23 o
  -2   7  11     1292.04     1140.00     58.55 o
  -1   7  11      149.86      151.73     35.45 o
   0   7  11     3622.49     3235.15    105.88 o
   1   7  11      838.06      828.19     63.56 o
   2   7  11      783.40      783.79     67.04 o
   3   7  11     3798.26     3886.87    114.50 o
   4   7  11       78.67       62.73     14.14 o
   5   7  11     1633.20     1691.47     50.06 o
   6   7  11     1941.30     2066.79     60.03 o
   7   7  11       53.82       43.04     49.65 o
   8   7  11      297.36      323.69     78.08 o
   9   7  11      238.37      303.55     81.42 o
  10   7  11      993.61     1079.08    196.64 o
 -10   8  11      329.64      544.50    184.76 o
  -9   8  11       79.16       49.71    160.43 o
  -8   8  11      354.87      357.26    150.12 o
  -7   8  11      253.38      304.80    140.03 o
  -6   8  11       61.60        2.01     60.99 o
  -5   8  11      725.67      652.49     91.70 o
  -4   8  11     1604.82     1587.36     81.70 o
  -3   8  11     4435.73     4511.18     93.33 o
  -2   8  11     3415.58     3208.25    118.11 o
  -1   8  11      370.45      378.00     47.39 o
   0   8  11       10.26        7.79     12.32 o
   1   8  11      293.02      228.19     54.99 o
   2   8  11     3971.54     3867.74     99.32 o
   3   8  11     2706.72     2546.55    100.03 o
   4   8  11     2432.10     2390.19    129.39 o
   5   8  11     1806.94     1764.05     43.59 o
   6   8  11      127.00      178.88     30.12 o
   7   8  11     2394.70     2622.86     98.10 o
   8   8  11      808.79      699.95     87.40 o
   9   8  11      106.06      127.41     68.00 o
  10   8  11      762.74      819.31    166.62 o
 -10   9  11       40.04      -48.70    172.29 o
  -9   9  11      240.15      282.40    159.38 o
  -8   9  11      702.48      669.98    170.98 o
  -7   9  11      385.84      266.58    186.90 o
  -6   9  11     2652.60     2906.01    136.77 o
  -5   9  11     3610.07     3599.51    165.46 o
  -4   9  11     2880.52     2715.81    154.28 o
  -3   9  11      161.89       94.65     47.87 o
  -2   9  11      209.61      153.60     42.25 o
  -1   9  11      807.91      842.66     41.14 o
   0   9  11     1342.80     1155.67     43.88 o
   1   9  11     1445.20     1398.82     79.10 o
   2   9  11      173.19      209.57     50.38 o
   3   9  11      337.21      403.87     76.64 o
   4   9  11       98.41       95.55    124.27 o
   5   9  11      117.23      108.67     20.40 o
   6   9  11       10.70       20.60     31.86 o
   7   9  11      534.18      677.21     65.60 o
   8   9  11      306.97      334.53     89.95 o
   9   9  11       10.60      -42.71     81.32 o
 -10  10  11        7.70      -16.35    165.77 o
  -9  10  11      364.45      344.05    162.44 o
  -8  10  11      441.20      776.02    176.73 o
  -7  10  11     3536.76     3084.91    296.96 o
  -6  10  11     1438.68     1374.21    112.27 o
  -5  10  11      193.09      250.75     83.89 o
  -4  10  11     1260.07     1496.75    118.65 o
  -3  10  11     5510.95     5923.92    168.36 o
  -2  10  11     2755.19     2741.72     77.53 o
  -1  10  11      347.92      446.06     41.74 o
   0  10  11     2968.36     2974.32     60.49 o
   1  10  11       48.54       58.28     57.56 o
   2  10  11     3437.60     3597.29    205.54 o
   3  10  11      271.70      291.65    126.15 o
   4  10  11     1440.33     1435.21    178.11 o
   5  10  11       50.67       42.82     16.18 o
   6  10  11      277.48      229.70     35.12 o
   7  10  11       56.31       42.99     69.67 o
   8  10  11      249.71      297.40     82.59 o
   9  10  11      160.06      168.46     81.78 o
 -10  11  11       16.58       14.21    138.45 o
  -9  11  11       25.70      -37.35    140.92 o
  -8  11  11       25.09      136.09    135.53 o
  -7  11  11       36.37       21.66    156.30 o
  -6  11  11     2245.16     2182.44    225.23 o
  -5  11  11      237.60      136.77    145.61 o
  -4  11  11     1904.05     1889.01    138.32 o
  -3  11  11      274.16      305.12     81.15 o
  -2  11  11    10220.36    10443.24    159.58 o
  -1  11  11       90.71       76.73     44.10 o
   0  11  11     1655.98     1669.74     60.29 o
   1  11  11       81.79       38.50    116.30 o
   2  11  11      135.79      122.11    129.39 o
   3  11  11     2639.66     2876.98    203.13 o
   4  11  11      887.97     1016.89    155.91 o
   5  11  11     2962.99     2837.64     62.11 o
   6  11  11      879.25      838.41    111.48 o
   7  11  11        3.24        8.30     72.23 o
   8  11  11     1251.97     1249.13    164.13 o
   9  11  11      192.00      214.55     84.91 o
  -9  12  11      124.13       79.19    174.45 o
  -8  12  11       84.48      158.92    158.78 o
  -7  12  11      671.28      914.93    167.82 o
  -6  12  11      265.60      217.91    183.98 o
  -5  12  11      678.29      947.18    210.04 o
  -4  12  11     3237.78     3249.57    139.61 o
  -3  12  11       30.46       47.80     62.70 o
  -2  12  11     1114.86     1019.73     66.30 o
  -1  12  11     2268.92     2158.35    116.75 o
   0  12  11      330.58      372.78     43.60 o
   1  12  11     1322.27     1445.63    170.82 o
   2  12  11       49.62       15.02    130.21 o
   3  12  11     2291.87     2195.69    189.98 o
   4  12  11       91.37       48.61    125.75 o
   5  12  11      566.14      510.81     37.16 o
   6  12  11      177.79      310.08     81.83 o
   7  12  11        6.83       20.32     77.20 o
   8  12  11      369.21      369.95     91.12 o
   9  12  11        0.94      -23.51    151.45 o
  -9  13  11      184.44      459.31    164.68 o
  -8  13  11      292.47      344.67    165.34 o
  -7  13  11      601.68      677.00    185.30 o
  -6  13  11      778.19      982.10    113.84 o
  -5  13  11     2096.00     2050.23    132.48 o
  -4  13  11      155.46      200.41     80.27 o
  -3  13  11      288.29      373.80     74.94 o
  -2  13  11     4305.71     4514.62    221.60 o
  -1  13  11      376.71      351.05     57.84 o
   0  13  11     2584.96     2755.77     87.23 o
   1  13  11       48.13      101.43    120.99 o
   2  13  11     3428.49     3609.05    234.26 o
   3  13  11     1102.24      994.21    157.31 o
   4  13  11      702.02      748.13    166.33 o
   5  13  11     1413.41     1591.85    201.56 o
   6  13  11     5777.40     5997.31    195.67 o
   7  13  11       20.55      -21.87     82.34 o
   8  13  11      856.77      924.32    112.57 o
  -9  14  11       52.34       75.15    102.98 o
  -8  14  11     1723.43     1744.96    155.54 o
  -7  14  11      248.91      204.48     97.21 o
  -6  14  11     1159.46     1062.11    123.34 o
  -5  14  11       32.71       44.63     88.87 o
  -4  14  11     4026.82     4154.04    163.01 o
  -3  14  11      134.52      129.17     69.90 o
  -2  14  11      209.18      283.58     64.19 o
  -1  14  11      558.18      576.38     84.68 o
   0  14  11      145.30      135.41     41.38 o
   1  14  11      536.84      641.88     86.65 o
   2  14  11       75.35       56.74    127.24 o
   3  14  11      361.26      370.38    141.37 o
   4  14  11     4426.50     4561.88    276.31 o
   5  14  11      177.07      227.88    144.23 o
   6  14  11      351.76      476.70     94.99 o
   7  14  11      321.06      248.01     88.54 o
   8  14  11      336.86      363.32     94.07 o
  -8  15  11     1200.93     1311.98    145.95 o
  -7  15  11      823.93      760.74    122.05 o
  -6  15  11     2848.66     3231.58    170.32 o
  -5  15  11       89.19       41.19     91.15 o
  -4  15  11     4122.67     4275.51    165.22 o
  -3  15  11      426.39      433.16     80.99 o
  -2  15  11      914.99      910.88     85.25 o
  -1  15  11      266.83      211.28     54.83 o
   0  15  11      165.62      192.70     48.67 o
   1  15  11      176.34      164.83     34.38 o
   2  15  11     1783.09     1817.45    192.63 o
   3  15  11        2.53      -38.12    147.83 o
   4  15  11     1519.12     1279.92    181.56 o
   5  15  11      556.88      510.41    165.53 o
   6  15  11      202.34      456.50    160.25 o
   7  15  11       38.01       49.89     85.27 o
   8  15  11      286.97      335.38     97.31 o
  -8  16  11     1371.80     1595.46    159.73 o
  -7  16  11       26.49       79.25    101.00 o
  -6  16  11      171.92      181.93     99.12 o
  -5  16  11       10.56       -3.21    103.41 o
  -4  16  11       40.98        8.87     74.16 o
  -3  16  11     1047.46      977.12     96.78 o
  -2  16  11      133.95      138.41     64.93 o
  -1  16  11      371.67      320.03     63.33 o
   0  16  11      223.47      133.72     49.68 o
   1  16  11      392.51      411.02     49.10 o
   2  16  11      598.16      527.09    144.69 o
   3  16  11      422.92      422.58    160.73 o
   4  16  11     3163.63     2957.16    245.92 o
   5  16  11      104.33      111.98    152.20 o
   6  16  11      635.52      767.33    188.65 o
   7  16  11      199.34      202.94     91.49 o
  -7  17  11      322.54      269.51     98.75 o
  -6  17  11     2653.97     2558.98    162.32 o
  -5  17  11      364.70      308.09    114.05 o
  -4  17  11       93.07       35.54     81.91 o
  -3  17  11     5604.90     5827.23    187.19 o
  -2  17  11     1185.61     1205.73     99.58 o
  -1  17  11      554.77      430.24     79.04 o
   0  17  11       16.98       37.27     50.04 o
   1  17  11       15.79       15.85     36.52 o
   2  17  11     1502.88     1558.24    184.57 o
   3  17  11      183.94      278.18    163.83 o
   4  17  11      134.79       91.93    159.30 o
   5  17  11      314.57      353.21    145.95 o
   6  17  11     1452.61     1754.63    213.22 o
   7  17  11      223.07      274.86    100.64 o
  -7  18  11      690.20      675.86    121.57 o
  -6  18  11      552.24      791.13    118.32 o
  -5  18  11      406.18      444.99    124.25 o
  -4  18  11     1400.21     1515.65    122.22 o
  -3  18  11        2.44      -11.42     77.88 o
  -2  18  11     1598.00     1673.58    113.79 o
  -1  18  11      785.68      575.23     79.27 o
   0  18  11      243.28      191.45     57.33 o
   1  18  11     1955.53     1636.96    193.65 o
   2  18  11      155.57      153.60    130.00 o
   3  18  11      208.68      246.80    154.25 o
   4  18  11      106.86       93.91    144.55 o
   5  18  11       46.06       31.45    163.83 o
   6  18  11       40.60      111.77    164.02 o
  -6  19  11       73.85       49.52    105.20 o
  -5  19  11      166.71      232.22    116.13 o
  -4  19  11      105.88      141.36     81.90 o
  -3  19  11      604.90      570.63     97.82 o
  -2  19  11       63.83      105.41     67.29 o
  -1  19  11       69.82       53.31     64.11 o
   0  19  11      148.25      126.58    138.83 o
   1  19  11       48.43      102.07    145.29 o
   2  19  11      774.43      774.28    163.77 o
   3  19  11        6.52      -32.52    134.45 o
   4  19  11      479.81      440.88    153.86 o
   5  19  11        4.38       34.19    142.71 o
  -5  20  11        9.56       28.46    112.00 o
  -4  20  11      213.69      243.66     96.60 o
  -3  20  11      187.99      291.35     82.81 o
  -2  20  11      241.23      348.99    101.03 o
  -1  20  11      592.72      546.25    165.27 o
   0  20  11      482.55      597.79    176.66 o
   1  20  11       69.18       46.52    159.56 o
   2  20  11      625.74      744.29    177.76 o
   3  20  11       47.52       42.64    137.98 o
   4  20  11      297.35      388.16    171.70 o
  -4  21  11       55.80       50.64     85.94 o
  -3  21  11      151.82      123.08     70.69 o
  -2  21  11     2103.71     2283.96    241.32 o
  -1  21  11      844.43      684.25    189.66 o
   0  21  11       86.73       86.85    161.92 o
   1  21  11      124.46      120.10    159.13 o
   2  21  11      761.82      853.48    181.07 o
   3  21  11      377.97      455.89    172.52 o
  -2  22  11      693.49      741.29    185.54 o
  -1  22  11      804.49      726.32    178.43 o
   0  22  11      373.01      370.92    175.02 o
   1  22  11      281.30      284.78    174.91 o
   2  22  11      452.13      441.81    170.91 o
 -10   0  12     1336.02     1125.98    185.63 o
  -8   0  12     2988.21     2955.79    228.84 o
  -6   0  12     1746.88     1710.42     98.47 o
  -4   0  12     4545.01     5120.44    102.02 o
  -2   0  12    24963.91    24539.41    243.40 o
   0   0  12     1418.96     1220.01     45.38 o
   2   0  12     7772.91     7915.41    128.54 o
   4   0  12       19.08       -5.50     69.26 o
   6   0  12     1379.19     1403.38     98.08 o
   8   0  12     3916.41     3943.98    315.60 o
  10   0  12     5063.88     5328.45    273.60 o
 -11   1  12      159.61      211.32    119.71 o
 -10   1  12     1563.04     1749.23    165.11 o
  -9   1  12        0.33      -16.87     98.95 o
  -8   1  12     4804.65     4387.47    106.81 o
  -7   1  12      811.86      665.51     50.67 o
  -6   1  12       94.11      119.59     46.02 o
  -5   1  12     1010.08      976.04     45.01 o
  -4   1  12     6578.41     6826.32     95.74 o
  -3   1  12     4688.16     4570.42     69.39 o
  -2   1  12    17130.23    18185.84    147.76 o
  -1   1  12      609.09      678.61     31.43 o
   0   1  12       57.97       67.76     17.87 o
   1   1  12      320.54      312.79     20.19 o
   2   1  12     1495.22     1625.20     48.16 o
   3   1  12       32.77       75.91     35.11 o
   4   1  12     1547.85     1347.82     73.32 o
   5   1  12      861.57      903.90     64.82 o
   6   1  12      358.26      374.42     57.54 o
   7   1  12       92.82       91.40     54.65 o
   8   1  12      168.56      178.04     52.62 o
   9   1  12       15.22      -11.29     49.31 o
  10   1  12       14.26       29.40     82.35 o
 -11   2  12       71.32        9.94    112.17 o
 -10   2  12      705.28      614.86    116.85 o
  -9   2  12      213.37      222.65    114.31 o
  -8   2  12     1903.87     1849.88     77.42 o
  -7   2  12      179.91      167.68     54.70 o
  -6   2  12     1490.74     1459.57     67.45 o
  -5   2  12        0.57        9.94     35.63 o
  -4   2  12     7284.30     7496.63    138.55 o
  -3   2  12      608.63      571.46     39.56 o
  -2   2  12      709.72      842.82     39.40 o
  -1   2  12     2343.33     2618.73     48.75 o
   0   2  12      605.88      506.16     28.54 o
   1   2  12     8502.13     9138.61     74.38 o
   2   2  12      453.04      432.06     41.04 o
   3   2  12     1280.12     1207.87     49.81 o
   4   2  12      214.06      240.40     26.33 o
   5   2  12     2820.63     2755.40     80.74 o
   6   2  12     3901.08     4043.50     85.56 o
   7   2  12      879.91      920.76     47.89 o
   8   2  12      626.52      599.51     68.38 o
   9   2  12      628.09      578.21     59.78 o
  10   2  12       60.52       11.19     80.20 o
 -11   3  12      124.82       64.72    108.74 o
 -10   3  12      371.95      273.08    123.58 o
  -9   3  12       96.21       66.42    112.31 o
  -8   3  12     1043.33      961.71     67.17 o
  -7   3  12        2.01      -54.59     54.66 o
  -6   3  12     2434.58     2671.43    100.52 o
  -5   3  12     2640.12     2412.34     82.21 o
  -4   3  12     4081.53     4134.02     87.15 o
  -3   3  12      568.29      535.85     44.95 o
  -2   3  12      106.49      172.92     30.56 o
  -1   3  12     1724.63     1803.60     48.18 o
   0   3  12     1396.24     1596.21     40.32 o
   1   3  12     9182.87     9893.46     72.46 o
   2   3  12     8871.18     8888.26    106.04 o
   3   3  12     7132.55     6817.73     72.05 o
   4   3  12    12830.04    12856.98    222.15 o
   5   3  12      243.08      268.22     26.76 o
   6   3  12     1059.22     1080.80     55.07 o
   7   3  12      288.81      328.03     39.78 o
   8   3  12      625.13      601.74     52.69 o
   9   3  12       41.64       75.75     41.28 o
  10   3  12      333.23      466.57     92.26 o
 -11   4  12      513.55      681.23    127.27 o
 -10   4  12      637.99      601.10    126.21 o
  -9   4  12     1524.07     1679.57    153.24 o
  -8   4  12     4688.46     4207.44    127.54 o
  -7   4  12      179.18      185.39     96.03 o
  -6   4  12     3390.82     3428.10    157.52 o
  -5   4  12      191.32      239.95     51.02 o
  -4   4  12      149.82      116.69     37.41 o
  -3   4  12      619.74      642.99     46.09 o
  -2   4  12     6142.80     6198.66     81.79 o
  -1   4  12      585.35      587.98     34.91 o
   0   4  12     1257.17     1129.49     35.70 o
   1   4  12      370.43      421.23     24.00 o
   2   4  12    16302.68    16034.13    356.27 o
   3   4  12      265.29      267.82     17.27 o
   4   4  12     5120.74     5233.92    114.47 o
   5   4  12       50.16       25.59     24.66 o
   6   4  12     3640.44     3626.36     68.97 o
   7   4  12       20.50       15.69     32.02 o
   8   4  12      513.53      506.00     52.07 o
   9   4  12      588.68      581.27     55.95 o
  10   4  12     1035.08     1112.09    110.41 o
 -10   5  12      308.31      366.25    107.42 o
  -9   5  12      181.62      204.52    101.90 o
  -8   5  12      908.61      725.11     70.16 o
  -7   5  12      791.71      649.57    118.95 o
  -6   5  12        4.28       18.39     85.33 o
  -5   5  12      124.68      152.24     85.89 o
  -4   5  12     3760.85     3887.61     95.64 o
  -3   5  12     2641.81     2532.08     76.65 o
  -2   5  12      818.63      728.54     45.64 o
  -1   5  12      862.20      923.82     40.07 o
   0   5  12      179.00      208.88     25.78 o
   1   5  12     1151.55     1107.44     49.67 o
   2   5  12     5864.52     5638.09    125.19 o
   3   5  12     1109.14     1064.61     50.23 o
   4   5  12     3700.58     4013.78     57.95 o
   5   5  12     1153.34     1212.00     50.11 o
   6   5  12      235.58      198.46     33.08 o
   7   5  12     1325.61     1375.51     53.60 o
   8   5  12      277.44      328.85     48.42 o
   9   5  12        1.18      -22.44     52.02 o
  10   5  12      107.60      114.17    136.38 o
 -10   6  12        0.61      -36.13    159.49 o
  -9   6  12       13.56       65.05    158.92 o
  -8   6  12      952.05      985.10    130.43 o
  -7   6  12      839.89      788.88    117.06 o
  -6   6  12     2086.34     2267.38    198.82 o
  -5   6  12     1970.33     1958.59    184.35 o
  -4   6  12      216.52      239.18     54.31 o
  -3   6  12     1492.12     1327.15     62.63 o
  -2   6  12     3008.23     2709.34     70.79 o
  -1   6  12      244.34      225.14     30.36 o
   0   6  12       29.60       20.29     19.12 o
   1   6  12        3.96       14.65     32.91 o
   2   6  12    12690.07    13352.51    233.35 o
   3   6  12     5446.13     5475.37    130.77 o
   4   6  12      709.22      733.94     28.88 o
   5   6  12     1621.85     1595.46     47.17 o
   6   6  12     1281.52     1171.28     47.48 o
   7   6  12      737.43      771.17     45.83 o
   8   6  12      469.17      544.69     58.01 o
   9   6  12      785.90      876.21     95.23 o
  10   6  12        9.80      -36.82    150.34 o
 -10   7  12      655.42      674.90    186.44 o
  -9   7  12       10.33       70.36    167.00 o
  -8   7  12       75.27       61.12    137.26 o
  -7   7  12     3255.54     3540.32    250.23 o
  -6   7  12     5436.54     5091.02    272.42 o
  -5   7  12     5614.51     5563.66    273.09 o
  -4   7  12      878.82      958.74     84.99 o
  -3   7  12       26.59        4.11     37.74 o
  -2   7  12     9244.58     9018.23    109.93 o
  -1   7  12     4625.55     4609.59    122.64 o
   0   7  12      536.85      481.45     18.78 o
   1   7  12     2472.52     2697.55    153.15 o
   2   7  12        5.48       21.20     55.18 o
   3   7  12     2176.27     2215.51    141.32 o
   4   7  12     3656.44     3578.90     73.20 o
   5   7  12     2738.30     2836.13     57.97 o
   6   7  12      391.10      390.49     35.44 o
   7   7  12      978.62      931.02     51.94 o
   8   7  12       53.21      102.56     47.44 o
   9   7  12       85.25       60.22    144.52 o
  10   7  12       95.05      114.42    127.22 o
 -10   8  12       89.47      100.53    145.75 o
  -9   8  12      697.69      516.35    175.44 o
  -8   8  12      284.42      316.02    167.65 o
  -7   8  12      412.49      259.57    141.80 o
  -6   8  12       80.99       22.48    131.33 o
  -5   8  12     4331.26     4220.94    175.34 o
  -4   8  12     8171.45     8081.53    239.70 o
  -3   8  12     2173.44     2167.61     78.14 o
  -2   8  12     8786.33     9489.57    166.15 o
  -1   8  12       89.04       46.28     33.73 o
   0   8  12     2015.67     1653.26     88.92 o
   1   8  12      302.04      191.43     59.35 o
   2   8  12     7797.14     7693.44    264.95 o
   3   8  12     1999.46     2046.50     95.41 o
   4   8  12     3154.28     2987.67    140.63 o
   5   8  12     2431.05     2433.73     53.43 o
   6   8  12      612.99      685.47     39.23 o
   7   8  12      478.19      492.49     44.84 o
   8   8  12      453.47      464.15     56.78 o
   9   8  12     1020.58     1212.45    188.38 o
 -10   9  12        8.48      -47.87    137.51 o
  -9   9  12       31.30       82.86    165.93 o
  -8   9  12      102.87      148.60    163.81 o
  -7   9  12      851.45      729.27    181.10 o
  -6   9  12     2087.72     1905.72    123.82 o
  -5   9  12     2116.78     2078.66    124.02 o
  -4   9  12     2888.02     2841.36    139.51 o
  -3   9  12      232.50      244.96     49.55 o
  -2   9  12      701.65      641.24     60.31 o
  -1   9  12     1583.79     1512.45     49.92 o
   0   9  12     2606.20     2474.88    107.81 o
   1   9  12     2539.89     2572.11    107.64 o
   2   9  12      969.75      922.15    110.01 o
   3   9  12     3145.80     2903.47    143.34 o
   4   9  12     3515.14     3404.88    214.49 o
   5   9  12      315.38      305.69     17.50 o
   6   9  12        4.87      -13.52     28.74 o
   7   9  12      460.36      455.91     51.49 o
   8   9  12       39.20       -7.52     66.61 o
   9   9  12      243.58      100.63    147.61 o
 -10  10  12        3.38       87.89    179.42 o
  -9  10  12     1353.78     1382.09    228.65 o
  -8  10  12      340.47      340.38    169.52 o
  -7  10  12      429.69      531.70    178.55 o
  -6  10  12      133.92       85.05    178.71 o
  -5  10  12      861.02      824.29    172.42 o
  -4  10  12      790.17      863.67    167.22 o
  -3  10  12     4988.06     5153.75    164.79 o
  -2  10  12      877.08      870.16     57.83 o
  -1  10  12     5269.36     5484.05    103.30 o
   0  10  12      624.21      560.94     29.88 o
   1  10  12     1522.47     1364.00    163.78 o
   2  10  12     5125.54     5296.85    245.20 o
   3  10  12      396.06      503.72    129.52 o
   4  10  12      290.61      269.69    127.65 o
   5  10  12     1191.52     1092.95     77.85 o
   6  10  12       18.79       26.69     26.06 o
   7  10  12        0.87        2.75     70.08 o
   8  10  12      479.74      460.37     84.12 o
   9  10  12      342.73      323.11    143.61 o
  -9  11  12      226.52      221.04    160.96 o
  -8  11  12      341.96      460.09    148.76 o
  -7  11  12     1819.47     1728.94    214.89 o
  -6  11  12      675.59      488.71    183.96 o
  -5  11  12      181.96      258.57    166.19 o
  -4  11  12      804.50      677.83    180.25 o
  -3  11  12     1188.17     1170.58     92.45 o
  -2  11  12     1545.77     1542.86     72.21 o
  -1  11  12     5244.47     4967.43    117.92 o
   0  11  12      197.14      168.12     25.14 o
   1  11  12     2921.19     2791.96    196.73 o
   2  11  12       67.30      192.01    137.34 o
   3  11  12     5179.94     5285.39    256.93 o
   4  11  12      158.53      163.20    122.99 o
   5  11  12        6.43       11.91     62.73 o
   6  11  12      149.88      118.96     76.14 o
   7  11  12      681.73      691.47     90.58 o
   8  11  12       60.77       50.88     73.98 o
   9  11  12     1241.65     1388.64    220.53 o
  -9  12  12      112.68      200.87    165.80 o
  -8  12  12      104.23      239.53    170.97 o
  -7  12  12       20.35       62.15    129.66 o
  -6  12  12       42.26      -24.67    172.35 o
  -5  12  12       65.08       92.31    167.28 o
  -4  12  12      925.20     1016.14     83.62 o
  -3  12  12      104.12       91.37     62.31 o
  -2  12  12     6105.84     6542.48    132.76 o
  -1  12  12       19.39       19.73     44.39 o
   0  12  12      681.83      753.96     42.51 o
   1  12  12      485.56      530.59    142.44 o
   2  12  12       44.87       38.84    134.38 o
   3  12  12     6356.48     6429.93    290.61 o
   4  12  12     1516.56     1615.42    186.01 o
   5  12  12     3289.91     2940.50    228.01 o
   6  12  12      269.00      221.91     77.42 o
   7  12  12       10.38      -62.61     74.38 o
   8  12  12      275.12      318.32     85.47 o
  -9  13  12      693.06      787.48    186.87 o
  -8  13  12      173.82      104.08    156.61 o
  -7  13  12     1895.13     2077.26    241.66 o
  -6  13  12      958.81      860.42    111.96 o
  -5  13  12     1214.17     1350.78    121.75 o
  -4  13  12      652.03      664.72     93.08 o
  -3  13  12      594.99      585.80     78.11 o
  -2  13  12      614.51      620.66     73.47 o
  -1  13  12      472.55      485.13     58.96 o
   0  13  12      498.40      509.31     42.64 o
   1  13  12     1466.05     1327.36    174.72 o
   2  13  12     3390.28     3025.70    218.78 o
   3  13  12        0.94      -12.02    134.76 o
   4  13  12     1917.68     1864.95    202.31 o
   5  13  12      802.17      948.57    184.53 o
   6  13  12       69.11        6.49     76.93 o
   7  13  12     1112.66     1059.46    110.24 o
   8  13  12        6.76      -99.41    165.48 o
  -8  14  12      773.40     1002.88    135.44 o
  -7  14  12      154.15      125.97    102.98 o
  -6  14  12     1020.51     1185.20    125.63 o
  -5  14  12     1618.47     1761.88    128.11 o
  -4  14  12     2061.33     2057.62    125.36 o
  -3  14  12      633.32      675.09     83.98 o
  -2  14  12      862.90      869.97     78.24 o
  -1  14  12        5.08        4.63     45.31 o
   0  14  12      819.19      845.19    104.93 o
   1  14  12       39.41        5.69    136.10 o
   2  14  12      312.01      314.80    148.28 o
   3  14  12     2596.96     3033.27    229.99 o
   4  14  12      152.58       45.68    153.28 o
   5  14  12       56.50      -13.76    150.13 o
   6  14  12      449.85      450.92     95.42 o
   7  14  12        0.03      -15.28     79.45 o
   8  14  12       35.72       77.61    144.90 o
  -8  15  12        3.72       16.62    106.50 o
  -7  15  12     1497.46     1679.58    141.43 o
  -6  15  12       16.35        9.33     93.18 o
  -5  15  12      169.89      128.09     83.34 o
  -4  15  12       25.32        5.37     74.52 o
  -3  15  12      756.79      963.73    105.83 o
  -2  15  12      168.68      198.88     59.46 o
  -1  15  12     1655.53     1693.86     91.00 o
   0  15  12        0.00        0.61     36.92 o
   1  15  12      306.86      478.07    146.74 o
   2  15  12       33.36       75.96    152.00 o
   3  15  12       29.34      -57.46    139.16 o
   4  15  12      286.23      167.80    156.58 o
   5  15  12     3118.57     2793.62    230.88 o
   6  15  12      123.21      164.00    129.48 o
   7  15  12     1600.59     1568.76    133.03 o
  -7  16  12       12.62       -9.76     94.68 o
  -6  16  12       68.74      117.69    143.80 o
  -5  16  12     1001.32      945.79    112.59 o
  -4  16  12      199.06      191.65     77.70 o
  -3  16  12      933.54      909.21     95.42 o
  -2  16  12      328.67      242.84     66.26 o
  -1  16  12     3591.18     3998.71    129.12 o
   0  16  12       38.31        2.39     37.13 o
   1  16  12      329.52      421.38    161.57 o
   2  16  12     1166.63     1100.16    185.34 o
   3  16  12     1128.09     1131.56    174.07 o
   4  16  12      483.68      415.79    155.05 o
   5  16  12       97.59      277.13    163.71 o
   6  16  12       47.97       69.71    150.90 o
   7  16  12      235.76      268.94     88.05 o
  -7  17  12     1935.34     2098.98    158.70 o
  -6  17  12      278.38      278.00     99.16 o
  -5  17  12      517.33      616.55    127.43 o
  -4  17  12      553.74      593.08     97.14 o
  -3  17  12       15.87       64.94     75.99 o
  -2  17  12      216.98      209.28     64.71 o
  -1  17  12      560.88      702.44    117.33 o
   0  17  12        1.81       31.17     51.01 o
   1  17  12       32.57       57.72    147.63 o
   2  17  12      453.01      570.43    178.53 o
   3  17  12     1050.08     1007.69    171.07 o
   4  17  12      375.19      354.41    149.02 o
   5  17  12     1101.47     1051.27    198.09 o
   6  17  12       10.69       51.56    156.40 o
  -6  18  12      322.67      361.06    122.18 o
  -5  18  12      861.45      985.24    147.74 o
  -4  18  12       14.04       30.73     81.19 o
  -3  18  12      925.47      812.09     94.89 o
  -2  18  12       71.08       74.20     60.87 o
  -1  18  12       70.74       67.04     58.58 o
   0  18  12       43.26       73.63    130.38 o
   1  18  12      106.24       59.96    127.74 o
   2  18  12      122.41      136.86    150.14 o
   3  18  12     1202.66     1457.21    196.56 o
   4  18  12      128.33      180.90    163.17 o
   5  18  12     1500.40     1497.41    206.42 o
   6  18  12       87.70       88.98    140.39 o
  -5  19  12      475.45      303.60    108.23 o
  -4  19  12      283.10      275.83     92.03 o
  -3  19  12      214.03      262.74     86.42 o
  -2  19  12      277.36      384.53     80.02 o
  -1  19  12     1007.33      919.01    171.86 o
   0  19  12      688.13      692.53    174.90 o
   1  19  12      678.33      691.98    158.45 o
   2  19  12       95.78      141.30    153.52 o
   3  19  12       89.34      154.53    145.17 o
   4  19  12      176.26      306.28    180.79 o
   5  19  12       14.99       69.80    165.92 o
  -5  20  12       22.64      -17.36    105.03 o
  -4  20  12      189.05      179.72     89.35 o
  -3  20  12      565.17      656.79     92.49 o
  -2  20  12      512.51      408.56    163.45 o
  -1  20  12       58.64       54.11    168.27 o
   0  20  12      209.22      361.75    174.10 o
   1  20  12      103.39        7.15    154.02 o
   2  20  12      261.89      276.46    167.68 o
   3  20  12      383.46      554.30    181.86 o
   4  20  12      231.13      154.81    146.48 o
  -3  21  12     1141.42     1132.56    214.51 o
  -2  21  12       37.33      -13.01    165.56 o
  -1  21  12     1723.83     1988.87    224.40 o
   0  21  12       21.78      -58.49    163.84 o
   1  21  12       71.73      218.41    159.06 o
   2  21  12       72.74      132.41    171.49 o
   3  21  12        5.05      123.98    160.59 o
  -1  22  12      478.45      459.64    172.38 o
   0  22  12       10.52      -43.01    142.35 o
 -11   0  13      392.50      315.94    177.46 o
  -9   0  13       78.39        6.46    150.26 o
  -7   0  13    15695.47    15017.89    608.27 o
  -5   0  13     1434.71     1396.86     68.48 o
  -3   0  13      871.15     1003.98     83.28 o
  -1   0  13     2079.76     2241.39    120.53 o
   1   0  13      678.03      612.89     51.49 o
   3   0  13       99.02       55.27     60.98 o
   5   0  13     7004.26     6943.70    212.57 o
   7   0  13     3138.73     3095.95    134.76 o
   9   0  13       67.27       65.19     73.06 o
 -11   1  13      777.57      842.27    135.12 o
 -10   1  13       28.91        6.54    110.23 o
  -9   1  13      554.87      615.11    118.45 o
  -8   1  13      325.53      307.49     58.44 o
  -7   1  13      292.76      231.86     50.90 o
  -6   1  13      770.37      791.27     60.65 o
  -5   1  13    15008.74    15298.86    219.91 o
  -4   1  13     2467.63     2591.27     61.29 o
  -3   1  13    15880.52    16351.12    125.63 o
  -2   1  13    12371.73    12497.15    146.15 o
  -1   1  13      957.02      807.05     33.34 o
   0   1  13      745.40      819.01     34.31 o
   1   1  13      308.99      365.07     20.66 o
   2   1  13     2766.41     2547.86     57.21 o
   3   1  13     7949.87     7571.29    112.64 o
   4   1  13      174.96      206.84     46.71 o
   5   1  13     6631.92     6844.23    131.94 o
   6   1  13      792.35      904.72     69.56 o
   7   1  13       52.53       22.54     50.96 o
   8   1  13      479.61      557.66     61.80 o
   9   1  13      292.82      263.74     55.13 o
  10   1  13      304.42      379.56     91.07 o
 -11   2  13        2.91       14.23    106.88 o
 -10   2  13       10.38       85.53    115.68 o
  -9   2  13       28.53      -58.82     95.75 o
  -8   2  13      315.91      289.30     59.63 o
  -7   2  13     1812.44     1810.69     97.15 o
  -6   2  13      594.20      606.10     57.38 o
  -5   2  13     2276.69     2383.72     74.60 o
  -4   2  13     1052.60     1262.13     57.59 o
  -3   2  13     3760.02     3916.84     72.33 o
  -2   2  13     2960.79     3437.81     63.40 o
  -1   2  13     7136.02     6741.43     70.87 o
   0   2  13     2177.56     2261.43     45.27 o
   1   2  13     2142.53     2001.12     40.22 o
   2   2  13        0.84       -6.24     25.47 o
   3   2  13     1538.69     1375.43     53.84 o
   4   2  13       17.64       10.75     43.54 o
   5   2  13     1263.36     1242.96     44.82 o
   6   2  13       15.39       17.78     31.82 o
   7   2  13     2985.95     3007.90     80.71 o
   8   2  13     1508.12     1469.68    135.17 o
   9   2  13        4.57      -18.73     51.91 o
  10   2  13      851.79     1046.73    108.45 o
 -10   3  13       22.53       21.69     96.30 o
  -9   3  13     3281.56     3959.90    200.31 o
  -8   3  13      284.16      284.98     60.92 o
  -7   3  13      407.70      357.59     66.90 o
  -6   3  13        3.65      -10.75     62.40 o
  -5   3  13      729.01      579.63     57.34 o
  -4   3  13      498.57      467.66     46.93 o
  -3   3  13      107.41      140.99     32.38 o
  -2   3  13      747.44      818.89     39.09 o
  -1   3  13     1765.61     1756.53     45.92 o
   0   3  13      367.12      312.53     26.19 o
   1   3  13     1098.46      957.54     27.55 o
   2   3  13     5701.26     5766.73     72.89 o
   3   3  13     1375.80     1272.97     34.06 o
   4   3  13      992.62     1058.20     39.05 o
   5   3  13     2659.92     2643.65     75.98 o
   6   3  13     1563.13     1622.93     46.31 o
   7   3  13       29.04       27.58     30.29 o
   8   3  13      159.12      118.13     40.92 o
   9   3  13      731.63      754.07     65.38 o
  10   3  13        1.63      -94.92     94.92 o
 -10   4  13      175.62      282.81    123.08 o
  -9   4  13      198.88      250.33    113.54 o
  -8   4  13      545.86      495.22     65.50 o
  -7   4  13     2378.86     2493.86    157.90 o
  -6   4  13     1524.25     1527.41    127.75 o
  -5   4  13     2981.75     3108.53    111.06 o
  -4   4  13     8271.18     8523.84    121.66 o
  -3   4  13       14.61       -6.53     36.38 o
  -2   4  13     2140.70     2372.13     56.55 o
  -1   4  13     2203.88     2175.96     50.57 o
   0   4  13     1791.39     1723.55     42.33 o
   1   4  13     1966.26     1859.82     40.83 o
   2   4  13      971.99      938.68     36.93 o
   3   4  13     4669.44     4698.54     62.22 o
   4   4  13      509.04      452.79     32.02 o
   5   4  13      368.80      378.96     26.60 o
   6   4  13       52.60       80.21     26.72 o
   7   4  13     1586.00     1542.31     61.28 o
   8   4  13      408.32      332.31     46.70 o
   9   4  13       62.10      106.02     56.87 o
  10   4  13       44.30      -17.90    129.73 o
 -10   5  13       16.64      -27.67    118.92 o
  -9   5  13       45.66        2.23    118.41 o
  -8   5  13     1747.32     1499.82     90.71 o
  -7   5  13     1379.84     1293.90    135.23 o
  -6   5  13      997.96     1001.31    145.03 o
  -5   5  13     2076.59     2164.12    138.90 o
  -4   5  13     2783.35     2472.46     95.41 o
  -3   5  13     7359.34     7109.82    153.77 o
  -2   5  13      166.66      169.81     30.78 o
  -1   5  13     2517.07     2692.41     55.59 o
   0   5  13     1550.42     1555.06     40.85 o
   1   5  13      138.65       56.01     30.08 o
   2   5  13     1625.50     1569.93     59.48 o
   3   5  13      453.09      472.74     37.37 o
   4   5  13      820.23      816.59     29.23 o
   5   5  13     1078.71     1110.52     38.66 o
   6   5  13      527.36      503.68     35.40 o
   7   5  13       47.21       46.45     37.23 o
   8   5  13      290.75      277.54     45.77 o
   9   5  13       36.36       13.53     56.07 o
  10   5  13        0.36      -49.65    140.34 o
 -10   6  13       18.93       11.99    172.81 o
  -9   6  13        8.11      -32.67    153.55 o
  -8   6  13     1059.27     1109.07    177.47 o
  -7   6  13     1310.16     1224.47    189.70 o
  -6   6  13     2612.08     2334.14    207.78 o
  -5   6  13     1356.26     1325.70    170.12 o
  -4   6  13      518.74      439.46     62.42 o
  -3   6  13     2173.10     2301.63     77.78 o
  -2   6  13       69.22       21.79     35.20 o
  -1   6  13       54.43       39.61     26.49 o
   0   6  13       39.06       18.66     19.87 o
   1   6  13     4314.63     4188.45     98.04 o
   2   6  13      678.90      673.03     69.82 o
   3   6  13     3340.41     3338.53    109.77 o
   4   6  13      346.33      339.31     22.91 o
   5   6  13      599.52      528.34     31.86 o
   6   6  13      133.82      138.19     29.40 o
   7   6  13     1249.62     1390.29     60.11 o
   8   6  13     1241.72     1178.73     62.78 o
   9   6  13      107.12       80.27    132.77 o
 -10   7  13        0.16        2.85    167.65 o
  -9   7  13      635.64      800.56    175.89 o
  -8   7  13     3014.38     2752.99    246.06 o
  -7   7  13      241.13      230.90    154.22 o
  -6   7  13     5986.61     6364.57    300.16 o
  -5   7  13     7145.56     7377.24    296.23 o
  -4   7  13      912.47      861.27     85.56 o
  -3   7  13     2672.49     2580.54     85.14 o
  -2   7  13      710.56      716.70     48.13 o
  -1   7  13      409.50      333.71     32.11 o
   0   7  13      322.47      291.84     22.18 o
   1   7  13     2641.70     2466.33     71.29 o
   2   7  13       68.56       36.88     55.48 o
   3   7  13     4317.43     4599.84    127.71 o
   4   7  13     3712.90     4072.11     81.60 o
   5   7  13     1969.64     1880.45     38.53 o
   6   7  13      166.49      140.21     29.83 o
   7   7  13      120.04      105.22     38.46 o
   8   7  13        6.16      -29.90     59.98 o
   9   7  13      180.89      130.13    143.08 o
 -10   8  13      449.81      364.01    187.47 o
  -9   8  13       85.96      139.27    143.17 o
  -8   8  13      837.66     1058.10    192.72 o
  -7   8  13       25.60       15.65    137.14 o
  -6   8  13      296.76      304.51    138.19 o
  -5   8  13      652.39      555.81    161.94 o
  -4   8  13     1383.24     1463.62    183.84 o
  -3   8  13     2156.21     2030.18     79.51 o
  -2   8  13      105.69      105.55     39.00 o
  -1   8  13     8475.57     8115.68    118.22 o
   0   8  13        5.70      -14.61     36.06 o
   1   8  13     2002.78     2057.20     97.78 o
   2   8  13     1746.56     1918.86    122.34 o
   3   8  13     1210.82     1281.37    110.73 o
   4   8  13      834.95      785.90     68.24 o
   5   8  13     1010.52      928.45     44.14 o
   6   8  13      729.37      696.05     53.43 o
   7   8  13      977.22      917.95     57.18 o
   8   8  13      494.09      535.63    148.50 o
   9   8  13      581.45      452.86    159.23 o
 -10   9  13       26.46      -69.01    172.75 o
  -9   9  13        2.81      -47.56    151.77 o
  -8   9  13      619.26      734.02    187.71 o
  -7   9  13     2250.08     1771.76    216.08 o
  -6   9  13     4810.56     5191.16    298.69 o
  -5   9  13       27.63       25.08    146.00 o
  -4   9  13      553.58      592.83    151.59 o
  -3   9  13      688.77      659.48     76.22 o
  -2   9  13     1009.16     1044.09     85.67 o
  -1   9  13        1.13       17.75     32.35 o
   0   9  13     2801.23     2865.57     98.04 o
   1   9  13     1638.46     1648.43    123.62 o
   2   9  13      207.31      148.42     93.75 o
   3   9  13     4445.15     4360.29    280.18 o
   4   9  13      694.29      721.80    107.66 o
   5   9  13      262.65      243.49     45.22 o
   6   9  13     1021.65      968.46     49.62 o
   7   9  13      266.57      193.46     75.84 o
   8   9  13      426.47      523.32    164.96 o
   9   9  13      206.91      309.13    141.90 o
  -9  10  13      474.97      443.67    178.63 o
  -8  10  13      143.59       40.12    163.10 o
  -7  10  13     4619.37     4415.19    289.69 o
  -6  10  13      352.20      388.68    179.31 o
  -5  10  13      937.01      980.37    168.78 o
  -4  10  13    13649.84    15261.04    414.20 o
  -3  10  13       26.22       44.75     50.09 o
  -2  10  13     6778.32     6923.20    180.67 o
  -1  10  13      122.61       97.25     37.13 o
   0  10  13       49.02      -33.48    130.96 o
   1  10  13      119.07       24.71    128.82 o
   2  10  13     4280.34     4019.20    225.71 o
   3  10  13     1775.90     1638.37    179.76 o
   4  10  13     7516.87     7606.57    309.20 o
   5  10  13      358.03      378.81     52.03 o
   6  10  13      918.34      866.05     66.48 o
   7  10  13       31.73        3.10     63.90 o
   8  10  13      148.29      198.21    148.92 o
   9  10  13      801.76      807.26    178.51 o
  -9  11  13       10.95       61.52    163.66 o
  -8  11  13       26.87       55.90    147.44 o
  -7  11  13      560.05      484.57    159.61 o
  -6  11  13      961.33      831.27    192.77 o
  -5  11  13      797.48     1056.97    197.48 o
  -4  11  13      137.55      256.34    147.15 o
  -3  11  13      378.54      396.69    139.96 o
  -2  11  13     7374.01     7536.59    157.61 o
  -1  11  13     5000.50     5001.75    131.88 o
   0  11  13     5360.88     5125.03    254.30 o
   1  11  13       90.49      135.59    133.42 o
   2  11  13      221.91      211.23    142.79 o
   3  11  13        1.58       30.47    117.84 o
   4  11  13     2661.55     2724.12    211.66 o
   5  11  13      956.16     1071.67     69.72 o
   6  11  13     1901.40     2070.52    116.70 o
   7  11  13      702.57      721.08     90.23 o
   8  11  13     1945.16     1954.57    215.83 o
  -9  12  13        2.03      -49.42    153.56 o
  -8  12  13       97.44      265.96    161.56 o
  -7  12  13      487.21      445.81    161.45 o
  -6  12  13       33.34       37.10    153.35 o
  -5  12  13        8.58       13.72    161.47 o
  -4  12  13      108.47       60.74     82.16 o
  -3  12  13     2366.41     2541.90    115.25 o
  -2  12  13      723.28      742.54     72.95 o
  -1  12  13       21.76       27.84     33.53 o
   0  12  13       32.42       52.59    123.76 o
   1  12  13     1441.95     1485.04    174.09 o
   2  12  13      262.08      287.45    125.14 o
   3  12  13     1192.59     1019.06    160.48 o
   4  12  13      832.16      737.44    162.08 o
   5  12  13      376.46      378.93    151.33 o
   6  12  13        2.02       -4.35     67.65 o
   7  12  13        6.91      -19.59     70.41 o
   8  12  13     1234.78     1573.74    224.66 o
  -8  13  13        9.22      126.03    149.92 o
  -7  13  13      105.03      121.95    192.06 o
  -6  13  13     2315.95     2461.84    236.37 o
  -5  13  13       92.75       64.45     85.09 o
  -4  13  13       82.27       79.67     64.49 o
  -3  13  13      351.67      330.59     72.33 o
  -2  13  13      430.49      428.49     62.94 o
  -1  13  13       16.96      -15.33     44.36 o
   0  13  13     6192.71     5620.57     85.79 o
   1  13  13      153.37      143.00    142.65 o
   2  13  13     1463.26     1396.06    188.38 o
   3  13  13      251.78      214.27    157.11 o
   4  13  13       10.72      -23.39    142.65 o
   5  13  13      123.30       99.38    154.33 o
   6  13  13      749.53      870.08    111.30 o
   7  13  13        0.04      -75.11     75.11 o
   8  13  13      503.52      515.80    191.20 o
  -8  14  13      591.31      502.76    133.89 o
  -7  14  13      193.99      138.99     96.41 o
  -6  14  13       59.42       -4.92     91.76 o
  -5  14  13      540.03      503.36     94.49 o
  -4  14  13      592.08      552.98     85.64 o
  -3  14  13      100.76       35.42     59.13 o
  -2  14  13     2223.52     2204.87    107.08 o
  -1  14  13      565.44      577.36     59.86 o
   0  14  13     1185.21     1199.99     49.94 o
   1  14  13      421.22      199.69    147.56 o
   2  14  13     1807.41     1809.33    204.66 o
   3  14  13     1359.40     1241.26    194.66 o
   4  14  13     1155.40     1357.79    200.47 o
   5  14  13      406.13      584.92    178.32 o
   6  14  13      387.99      455.72     91.73 o
   7  14  13       68.30      108.37     73.95 o
  -8  15  13      125.20      114.97    105.14 o
  -7  15  13      193.05      195.63    111.23 o
  -6  15  13      624.06      677.34    149.91 o
  -5  15  13      137.39      117.36     86.33 o
  -4  15  13      925.47      956.06     99.62 o
  -3  15  13       95.66      104.55     65.80 o
  -2  15  13      436.31      510.60     88.18 o
  -1  15  13      717.42      791.16     68.27 o
   0  15  13     2489.54     2626.25    183.79 o
   1  15  13     1367.35     1166.95    184.38 o
   2  15  13       88.97       27.74    132.72 o
   3  15  13      850.40      821.47    183.28 o
   4  15  13      106.98      136.57    151.18 o
   5  15  13       68.34      117.80    155.08 o
   6  15  13      457.58      501.98     98.17 o
   7  15  13        9.46      106.84    159.16 o
  -7  16  13      261.75      173.69    102.08 o
  -6  16  13      669.73      610.66    110.94 o
  -5  16  13      153.64      142.66     81.14 o
  -4  16  13      550.45      776.63     96.14 o
  -3  16  13       37.25      -14.61     65.36 o
  -2  16  13     1438.19     1571.87     99.35 o
  -1  16  13       18.41      -14.47     48.88 o
   0  16  13      903.17      958.44     56.65 o
   1  16  13      107.37       68.55    137.60 o
   2  16  13      331.01      308.14    137.07 o
   3  16  13      652.15      595.17    173.75 o
   4  16  13     3583.32     3855.95    286.75 o
   5  16  13      151.91      146.66    138.37 o
   6  16  13      471.26      425.29    151.72 o
  -7  17  13      104.11      105.60    147.46 o
  -6  17  13     1077.75     1124.67    124.72 o
  -5  17  13      349.85      346.25     97.67 o
  -4  17  13       17.53      -45.85     75.92 o
  -3  17  13        9.06       15.42     65.85 o
  -2  17  13       14.17       69.43     56.00 o
  -1  17  13       70.65       48.72     47.83 o
   0  17  13     1821.77     1970.76    218.29 o
   1  17  13      843.11      992.43    193.56 o
   2  17  13      763.75      841.93    184.15 o
   3  17  13       13.95      -65.54    165.05 o
   4  17  13       64.43      145.52    167.34 o
   5  17  13       86.92      116.50    151.72 o
   6  17  13      288.58      311.90    174.92 o
  -6  18  13      301.88      548.85    115.64 o
  -5  18  13      249.72      325.89     99.85 o
  -4  18  13      586.26      695.61    102.60 o
  -3  18  13       16.12      -33.16     67.52 o
  -2  18  13      508.91      528.37     74.08 o
  -1  18  13      244.07       53.47    146.52 o
   0  18  13      229.47      318.09    149.68 o
   1  18  13       17.13      -49.10    150.39 o
   2  18  13     2365.94     2496.86    250.29 o
   3  18  13        6.28      -22.11    168.35 o
   4  18  13     1113.47     1143.58    209.23 o
   5  18  13       18.43      179.34    170.22 o
  -5  19  13      677.15      712.75    131.11 o
  -4  19  13      440.63      406.68     91.67 o
  -3  19  13     3187.15     3403.99    155.61 o
  -2  19  13     1381.34     1236.31    190.66 o
  -1  19  13      367.60      333.20    152.07 o
   0  19  13      528.66      479.95    162.20 o
   1  19  13      515.98      613.33    152.39 o
   2  19  13       22.85       20.34    157.69 o
   3  19  13      257.37      315.33    175.05 o
   4  19  13      270.05      226.49    143.10 o
  -4  20  13     1320.77     1191.49    196.66 o
  -3  20  13      134.99      129.26    162.83 o
  -2  20  13     1042.72     1011.28    204.62 o
  -1  20  13      366.44      667.84    185.03 o
   0  20  13       41.02      109.18    157.51 o
   1  20  13       54.96       73.87    151.34 o
   2  20  13      737.30      859.04    195.54 o
   3  20  13       16.19      -12.99    161.14 o
  -3  21  13      182.36      157.83    142.42 o
  -2  21  13       60.16      104.91    145.93 o
  -1  21  13        8.28       55.34    141.27 o
   0  21  13        4.61      -65.20    148.38 o
   1  21  13       92.35      -56.57    175.42 o
   2  21  13       16.18      124.69    159.57 o
 -10   0  14     1733.61     1502.14    216.99 o
  -8   0  14      181.71      148.51     61.33 o
  -6   0  14     2173.70     2116.14    156.97 o
  -4   0  14     2625.43     2891.65    122.53 o
  -2   0  14      161.99      139.52     39.93 o
   0   0  14    11219.85    10981.02    163.68 o
   2   0  14     6620.81     6093.45    231.06 o
   4   0  14     2128.85     2234.51    127.27 o
   6   0  14      896.16      908.55     88.75 o
   8   0  14      194.89      196.05     78.04 o
  10   0  14       91.06      127.51    109.21 o
 -10   1  14      184.96      227.87    114.99 o
  -9   1  14      274.85      341.18    118.97 o
  -8   1  14      898.84     1033.63     75.41 o
  -7   1  14     1321.92     1360.87     70.58 o
  -6   1  14        0.95      -23.22     49.26 o
  -5   1  14     2306.40     2214.62     67.87 o
  -4   1  14     1944.44     1933.44     57.10 o
  -3   1  14      568.27      728.87     39.48 o
  -2   1  14     2579.53     2666.15     58.39 o
  -1   1  14     1665.72     1745.83     45.42 o
   0   1  14      290.80      250.45     31.11 o
   1   1  14      370.86      388.94     21.02 o
   2   1  14     4231.32     4252.57     74.00 o
   3   1  14     1482.19     1582.25     60.95 o
   4   1  14     2074.70     2119.09     79.31 o
   5   1  14       32.21       33.13     47.26 o
   6   1  14      428.62      413.18     58.17 o
   7   1  14      457.84      428.27     57.23 o
   8   1  14       30.46        3.51     52.67 o
   9   1  14      305.70      321.83     58.56 o
  10   1  14       95.77      121.01     75.41 o
 -10   2  14       57.95       97.99    111.84 o
  -9   2  14        7.14      -41.37    121.10 o
  -8   2  14      446.07      549.73     68.22 o
  -7   2  14       80.98       87.82     49.73 o
  -6   2  14      172.48      174.48     52.21 o
  -5   2  14     2328.46     2314.92    101.59 o
  -4   2  14        5.83      -13.42     37.15 o
  -3   2  14      121.59       91.23     34.22 o
  -2   2  14     5896.23     6133.19     82.43 o
  -1   2  14      360.54      362.07     27.59 o
   0   2  14     3533.74     3686.28     65.28 o
   1   2  14        0.30       -2.02     19.42 o
   2   2  14      491.59      483.99     39.24 o
   3   2  14       21.26       -3.17     34.08 o
   4   2  14      833.50      950.05    101.40 o
   5   2  14       21.54       -4.98     45.90 o
   6   2  14     2171.33     2224.81     90.24 o
   7   2  14       84.73      105.43     55.58 o
   8   2  14      725.36      707.25     65.55 o
   9   2  14      892.62      896.49     73.25 o
  10   2  14        0.73      -12.06    124.27 o
 -10   3  14     2119.71     2261.70    174.80 o
  -9   3  14      634.48      516.86    111.98 o
  -8   3  14     1216.76     1198.14     82.32 o
  -7   3  14      656.58      561.85     73.18 o
  -6   3  14       53.00        5.17     65.74 o
  -5   3  14      203.31      157.39     66.77 o
  -4   3  14    29776.56    30665.09    258.48 o
  -3   3  14      201.69      221.16     34.81 o
  -2   3  14    10308.98    10459.15    105.67 o
  -1   3  14        3.12       16.68     25.11 o
   0   3  14      967.82      901.16     34.40 o
   1   3  14     1450.57     1431.57     46.45 o
   2   3  14     4671.23     4610.53     64.69 o
   3   3  14      100.91       82.60     34.30 o
   4   3  14     2649.05     2722.43     96.04 o
   5   3  14      352.37      378.83     31.68 o
   6   3  14      385.32      408.75     45.89 o
   7   3  14      864.52      771.74     69.53 o
   8   3  14        2.28       -6.59     55.33 o
   9   3  14       66.75       48.36     52.74 o
 -10   4  14       77.38       43.79    103.38 o
  -9   4  14     1594.06     1462.03    171.42 o
  -8   4  14     5451.17     5797.25    144.67 o
  -7   4  14      142.12      154.28     99.09 o
  -6   4  14     6767.63     6936.75    173.25 o
  -5   4  14     1801.69     1642.04     94.10 o
  -4   4  14      738.92      644.01     60.15 o
  -3   4  14     2762.97     2831.62     67.21 o
  -2   4  14      308.31      214.69     32.24 o
  -1   4  14       78.29       80.17     26.74 o
   0   4  14     1148.96     1058.14     36.78 o
   1   4  14      174.89      162.98     19.96 o
   2   4  14     4778.23     4956.12    121.94 o
   3   4  14     3011.63     3076.32     51.13 o
   4   4  14      151.34      177.50     26.86 o
   5   4  14        6.84        6.00     28.15 o
   6   4  14      578.21      583.45     31.80 o
   7   4  14       23.04        7.15     32.10 o
   8   4  14      663.69      785.12     70.07 o
   9   4  14      186.14      248.97     88.81 o
 -10   5  14      491.72      543.01    119.47 o
  -9   5  14      604.96      662.43    127.98 o
  -8   5  14       12.93      -29.38     60.75 o
  -7   5  14     3960.53     3758.62    183.26 o
  -6   5  14       48.97       59.48     96.23 o
  -5   5  14     3019.03     2945.76    112.34 o
  -4   5  14     2819.90     2914.39    103.68 o
  -3   5  14      251.60      207.60     44.75 o
  -2   5  14      471.39      432.57     36.19 o
  -1   5  14     4624.02     4559.46     70.55 o
   0   5  14       63.46       64.91     22.75 o
   1   5  14     5017.61     5240.22    155.17 o
   2   5  14    14982.81    15354.59    225.97 o
   3   5  14      108.17      127.95     53.75 o
   4   5  14    10693.71    10435.11    148.29 o
   5   5  14      427.38      420.52     25.24 o
   6   5  14      384.01      419.52     31.15 o
   7   5  14      404.54      388.74     41.45 o
   8   5  14      159.83      179.89     55.79 o
   9   5  14        5.60        8.60     84.82 o
 -10   6  14      211.51      261.32    145.23 o
  -9   6  14      105.06      180.09    141.25 o
  -8   6  14      734.35      603.26    159.57 o
  -7   6  14      232.09       54.96    151.96 o
  -6   6  14     2589.91     2542.51    214.03 o
  -5   6  14      295.31      281.76    126.96 o
  -4   6  14     1220.68     1280.93     81.05 o
  -3   6  14     9233.15     9275.83    162.04 o
  -2   6  14       47.64       56.01     29.12 o
  -1   6  14      598.33      577.48     35.00 o
   0   6  14     2776.50     2578.88     52.36 o
   1   6  14      188.13      220.48     37.09 o
   2   6  14     7224.79     7201.23     99.65 o
   3   6  14     3495.00     3305.56     68.06 o
   4   6  14      288.60      309.37     29.93 o
   5   6  14     1121.58     1131.17     37.33 o
   6   6  14     1264.96     1249.32     52.92 o
   7   6  14     2035.93     1974.27     65.77 o
   8   6  14      531.83      519.49     92.83 o
   9   6  14      339.79      206.59    143.22 o
 -10   7  14     1166.31     1396.34    202.27 o
  -9   7  14      308.27      152.69    146.36 o
  -8   7  14       72.90       48.70    155.52 o
  -7   7  14     3680.89     3180.68    251.77 o
  -6   7  14       55.62      142.87    147.08 o
  -5   7  14     1725.44     2051.81    179.72 o
  -4   7  14     1000.63     1053.41     90.07 o
  -3   7  14      928.50      878.86     64.43 o
  -2   7  14     1216.32     1195.68     56.49 o
  -1   7  14     2171.41     2079.31     52.70 o
   0   7  14      861.22      873.52     31.03 o
   1   7  14     7481.93     7138.83    137.22 o
   2   7  14     1102.86      977.83     75.94 o
   3   7  14     2829.19     2712.01    136.00 o
   4   7  14      314.85      328.31     36.14 o
   5   7  14     1551.17     1561.55     34.56 o
   6   7  14      335.78      262.46     29.43 o
   7   7  14      428.26      369.11     53.26 o
   8   7  14      212.40       70.00    134.33 o
   9   7  14      340.85      314.02    151.19 o
 -10   8  14      250.55      190.32    166.23 o
  -9   8  14     2112.55     2033.07    221.35 o
  -8   8  14        2.36      -29.61    162.96 o
  -7   8  14      302.96      196.17    138.60 o
  -6   8  14      734.31      636.14    161.58 o
  -5   8  14     2444.08     2339.72    202.27 o
  -4   8  14       36.66       -4.18    116.29 o
  -3   8  14     1535.51     1470.67    124.79 o
  -2   8  14      960.97     1018.15     63.57 o
  -1   8  14     2263.07     2342.16     64.77 o
   0   8  14      280.36      324.93     45.41 o
   1   8  14        3.08       29.47     37.52 o
   2   8  14     1972.11     1913.20    131.61 o
   3   8  14     2016.84     2093.80    136.39 o
   4   8  14      238.03      205.10     48.65 o
   5   8  14      357.29      375.27     42.13 o
   6   8  14      555.55      550.47     36.01 o
   7   8  14        1.26      -17.71     55.01 o
   8   8  14     2417.45     2608.25    233.91 o
   9   8  14        4.89      -27.20    132.53 o
  -9   9  14        3.94      -79.76    134.26 o
  -8   9  14        1.58      111.90    163.81 o
  -7   9  14      570.29      531.52    167.82 o
  -6   9  14     1196.78     1133.02    170.07 o
  -5   9  14      354.63      370.56    155.88 o
  -4   9  14       11.44       58.88    148.51 o
  -3   9  14       99.82      140.24     53.89 o
  -2   9  14     1632.97     1572.12     98.39 o
  -1   9  14     2710.07     2815.77     56.63 o
   0   9  14      781.37      698.88     62.36 o
   1   9  14     1656.85     1729.58    154.55 o
   2   9  14     7540.64     7884.46    400.82 o
   3   9  14       21.58      -24.43     88.89 o
   4   9  14        3.29      -35.89     93.33 o
   5   9  14      674.56      719.63     57.14 o
   6   9  14       37.48       25.98     56.84 o
   7   9  14      807.60      874.31     83.93 o
   8   9  14      240.11      242.29    151.16 o
   9   9  14       67.44      134.18    142.30 o
  -9  10  14      657.65      605.74    168.38 o
  -8  10  14       33.43       98.44    173.05 o
  -7  10  14        5.76      -26.43    141.38 o
  -6  10  14     3300.98     2877.63    242.01 o
  -5  10  14      326.05      157.39    181.87 o
  -4  10  14       40.85      104.45    125.80 o
  -3  10  14      792.24      775.84    114.58 o
  -2  10  14      527.36      605.94     76.44 o
  -1  10  14        8.20        8.40     31.29 o
   0  10  14      550.97      527.08     70.52 o
   1  10  14       60.01       11.31    127.99 o
   2  10  14       63.98      162.92    120.53 o
   3  10  14       67.34       37.43    138.15 o
   4  10  14     1056.32      983.27    174.00 o
   5  10  14       20.18       25.20     41.96 o
   6  10  14       93.13       80.87     63.68 o
   7  10  14       34.58       90.08    122.00 o
   8  10  14      728.70      936.31    177.12 o
  -9  11  14      108.49       21.42    178.15 o
  -8  11  14       10.33       13.05    151.83 o
  -7  11  14       10.53       72.40    129.54 o
  -6  11  14      493.24      557.30    162.81 o
  -5  11  14      789.69      908.59    188.86 o
  -4  11  14      441.03      429.97    158.04 o
  -3  11  14        9.91       -0.61     93.28 o
  -2  11  14        3.76       18.94     40.13 o
  -1  11  14     2682.54     2546.69     73.57 o
   0  11  14        3.08      -41.57    135.54 o
   1  11  14     1818.54     1916.69    191.30 o
   2  11  14      232.48      165.52    137.25 o
   3  11  14      445.36      411.29    133.44 o
   4  11  14     1142.00     1138.14    179.98 o
   5  11  14       54.70       63.51     46.95 o
   6  11  14      997.39     1052.17     90.78 o
   7  11  14      386.43      415.71    156.02 o
   8  11  14      442.00      511.83    161.87 o
  -9  12  14      754.99      775.61    167.45 o
  -8  12  14        9.43      -23.41    142.91 o
  -7  12  14       16.35       11.88    162.60 o
  -6  12  14     1255.85     1141.09    182.86 o
  -5  12  14      527.46      600.09    167.13 o
  -4  12  14      648.74      661.86    109.25 o
  -3  12  14     4291.70     4235.32    145.16 o
  -2  12  14     2149.05     2265.61    101.28 o
  -1  12  14     1504.76     1575.22     62.24 o
   0  12  14     2232.85     2152.89    205.93 o
   1  12  14        5.37      -34.15    137.90 o
   2  12  14      942.22     1031.19    164.51 o
   3  12  14       41.37       12.17    141.95 o
   4  12  14      332.34      306.08    149.50 o
   5  12  14     1121.22     1327.73    187.22 o
   6  12  14       35.98       71.34     64.41 o
   7  12  14       16.68      137.15    162.11 o
   8  12  14      144.34      250.44    164.51 o
  -8  13  14      120.52       54.28    154.94 o
  -7  13  14       66.38       38.89    176.16 o
  -6  13  14        1.08       -2.68    165.00 o
  -5  13  14       67.58       34.44     79.35 o
  -4  13  14     2391.79     2381.71    124.25 o
  -3  13  14       94.14      173.55     66.87 o
  -2  13  14        1.85      -10.82     51.65 o
  -1  13  14       12.42       -1.33     35.94 o
   0  13  14      192.05      120.24    144.98 o
   1  13  14     2441.32     2433.27    214.90 o
   2  13  14      349.96      291.21    158.99 o
   3  13  14       65.66      132.88    153.27 o
   4  13  14      384.72      464.71    162.54 o
   5  13  14     2282.08     2197.91    229.18 o
   6  13  14      184.21      184.90     75.94 o
   7  13  14     1561.72     1499.19    212.10 o
  -8  14  14      130.90      184.27    107.56 o
  -7  14  14      430.68      334.33    102.69 o
  -6  14  14        8.10       -2.22     86.05 o
  -5  14  14     1277.56     1268.94    112.28 o
  -4  14  14       65.08       -2.64     66.54 o
  -3  14  14     2589.60     2750.27    128.10 o
  -2  14  14       72.46       93.67     52.90 o
  -1  14  14     2436.90     2754.96    123.38 o
   0  14  14        7.79       30.58    146.14 o
   1  14  14     2067.29     2233.39    211.72 o
   2  14  14      287.92      219.55    131.48 o
   3  14  14     4155.64     4436.75    283.84 o
   4  14  14       74.36      175.00    135.93 o
   5  14  14     1701.15     1818.92    224.74 o
   6  14  14        0.96       38.08     72.07 o
   7  14  14        0.55      -14.37    148.13 o
  -7  15  14     1121.53     1260.82    130.28 o
  -6  15  14       44.54       38.46     86.33 o
  -5  15  14     1882.59     2111.92    137.11 o
  -4  15  14      272.33      319.79     76.03 o
  -3  15  14      961.15      871.84     88.97 o
  -2  15  14        9.51        8.55     53.77 o
  -1  15  14      999.08      943.45     65.78 o
   0  15  14      521.68      786.49    152.69 o
   1  15  14      960.85      894.99    181.75 o
   2  15  14      656.45      694.12    178.92 o
   3  15  14     2374.99     2272.96    218.54 o
   4  15  14      188.20       22.81    147.30 o
   5  15  14      317.49      392.70    182.62 o
   6  15  14      162.06      118.24     78.60 o
  -7  16  14      255.64      192.04    104.12 o
  -6  16  14        0.86       46.82     88.99 o
  -5  16  14     1737.03     1954.86    137.82 o
  -4  16  14      121.93      161.28     71.46 o
  -3  16  14      994.97      999.51     92.04 o
  -2  16  14      321.60      437.10     67.94 o
  -1  16  14      171.57      186.48     47.09 o
   0  16  14      426.57      629.58    175.49 o
   1  16  14     1019.95     1257.52    187.93 o
   2  16  14       49.86      -51.56    151.89 o
   3  16  14     2478.92     2635.92    237.46 o
   4  16  14      475.77      311.61    151.80 o
   5  16  14     2072.92     1886.98    226.95 o
   6  16  14      256.37      205.67    163.43 o
  -6  17  14      322.90      396.55     97.68 o
  -5  17  14      123.23      188.93     86.51 o
  -4  17  14      846.28     1172.38    113.63 o
  -3  17  14        0.51       70.28     59.13 o
  -2  17  14      423.89      455.20     71.95 o
  -1  17  14      952.69      785.69    161.87 o
   0  17  14      121.54      148.08    156.22 o
   1  17  14      767.87      800.04    179.73 o
   2  17  14      588.06      486.18    161.16 o
   3  17  14      195.49      159.95    138.43 o
   4  17  14      899.73      950.22    193.83 o
   5  17  14      716.74      637.20    166.56 o
  -5  18  14      376.84      317.89     95.09 o
  -4  18  14      170.88      220.26     84.12 o
  -3  18  14       98.17      127.31     67.67 o
  -2  18  14      188.79      137.85    158.00 o
  -1  18  14     1118.66      878.71    185.60 o
   0  18  14      661.49      536.61    164.27 o
   1  18  14      569.38      677.21    188.28 o
   2  18  14       49.83       56.95    137.48 o
   3  18  14      313.81      208.78    157.39 o
   4  18  14       13.78       -3.94    154.88 o
   5  18  14      622.28      496.34    155.52 o
  -5  19  14        7.77       20.07     89.62 o
  -4  19  14        9.69       15.94    151.65 o
  -3  19  14      237.49      207.39    138.98 o
  -2  19  14       19.07       19.41    145.42 o
  -1  19  14      985.03      887.84    190.59 o
   0  19  14       40.75      -26.79    149.96 o
   1  19  14      137.68      211.95    142.68 o
   2  19  14      525.55      444.18    169.14 o
   3  19  14       25.33      160.12    154.49 o
   4  19  14      385.57      341.70    179.50 o
  -3  20  14      135.09       91.29    155.19 o
  -2  20  14      305.25      289.90    150.43 o
  -1  20  14      108.03       22.20    150.33 o
   0  20  14     1331.00     1245.15    209.26 o
   1  20  14       77.12      118.11    142.98 o
   2  20  14      369.57      481.61    172.01 o
   3  20  14      383.23      485.20    169.03 o
  -1  21  14     1225.90     1581.22    226.39 o
   0  21  14       12.74      -33.42    138.98 o
  -9   0  15       85.84      -18.47    175.96 o
  -7   0  15    12373.38    12657.53    244.49 o
  -5   0  15     2531.20     2888.00    132.36 o
  -3   0  15     5623.81     5787.09    123.60 o
  -1   0  15     5682.90     5481.76    120.75 o
   1   0  15     3184.66     3352.81     98.63 o
   3   0  15        4.06        3.25     67.77 o
   5   0  15      578.76      572.85     92.08 o
   7   0  15      832.73      910.27     92.43 o
   9   0  15     6147.83     6409.07    201.05 o
 -10   1  15      503.04      301.54    207.96 o
  -9   1  15     3851.48     4111.69    270.81 o
  -8   1  15       27.34       25.26     57.24 o
  -7   1  15       56.93       19.51     54.23 o
  -6   1  15       96.84      114.36     53.61 o
  -5   1  15      274.76      257.59     57.19 o
  -4   1  15     8422.72     8613.19    112.52 o
  -3   1  15    18664.14    19039.58    197.25 o
  -2   1  15     2365.54     2175.82     55.51 o
  -1   1  15     3135.42     3257.27     60.18 o
   0   1  15      768.99      846.00     39.93 o
   1   1  15      752.62      756.06     25.66 o
   2   1  15      632.54      637.24     39.26 o
   3   1  15     1743.37     1637.77     63.55 o
   4   1  15      458.37      492.58     55.33 o
   5   1  15      629.84      618.68     61.23 o
   6   1  15      242.31      214.99     54.00 o
   7   1  15       79.29       49.73     50.65 o
   8   1  15      222.21      203.66     55.20 o
   9   1  15      514.53      512.93     63.57 o
 -10   2  15      899.66     1138.79    148.54 o
  -9   2  15      631.82      586.10    126.82 o
  -8   2  15      260.34      245.42     63.44 o
  -7   2  15     3118.00     3289.77     99.39 o
  -6   2  15       88.44      109.57     53.00 o
  -5   2  15     3793.92     3880.49    123.50 o
  -4   2  15     4291.89     4329.35     85.23 o
  -3   2  15       33.39        7.55     35.19 o
  -2   2  15      467.17      409.53     34.96 o
  -1   2  15       62.08       66.04     27.14 o
   0   2  15       94.31       97.85     22.88 o
   1   2  15     2607.57     2527.69     44.65 o
   2   2  15     4339.78     4406.29     90.30 o
   3   2  15       89.89       75.77     37.38 o
   4   2  15      645.01      604.24     56.21 o
   5   2  15      404.01      476.77     56.57 o
   6   2  15       12.86       -4.20     50.51 o
   7   2  15     1792.37     1693.43    116.49 o
   8   2  15       42.76        4.90     51.41 o
   9   2  15       37.52       11.98     53.01 o
 -10   3  15        1.29      -12.40    110.98 o
  -9   3  15      208.46      209.93    119.86 o
  -8   3  15      199.66      225.27     63.42 o
  -7   3  15       14.00       27.93     66.19 o
  -6   3  15       80.46       70.06     64.45 o
  -5   3  15      280.57      275.91     72.04 o
  -4   3  15     1313.49     1328.95     61.12 o
  -3   3  15     1247.47     1150.19     48.86 o
  -2   3  15      619.74      622.54     41.62 o
  -1   3  15       83.31       48.86     26.26 o
   0   3  15     1147.69     1138.42     37.17 o
   1   3  15     3276.23     3239.10     57.51 o
   2   3  15     4114.60     4089.03     79.90 o
   3   3  15     2798.80     3048.51     72.74 o
   4   3  15     3136.20     3051.16     87.84 o
   5   3  15      793.55      689.88     58.02 o
   6   3  15     3492.44     3637.27    107.48 o
   7   3  15        2.32       17.09     49.96 o
   8   3  15     1033.56     1021.89     99.85 o
   9   3  15       18.35      -67.50     67.50 o
 -10   4  15     1447.48     1525.72    153.83 o
  -9   4  15     1116.23     1281.49    146.76 o
  -8   4  15     1403.45     1374.80     92.23 o
  -7   4  15      986.51      951.31    124.49 o
  -6   4  15     3228.72     3326.77    126.12 o
  -5   4  15     1268.37     1273.56     89.48 o
  -4   4  15      356.48      339.10     53.37 o
  -3   4  15      139.36      152.13     37.18 o
  -2   4  15     1516.77     1330.72     49.14 o
  -1   4  15      217.61      243.03     29.45 o
   0   4  15     1534.94     1489.48     40.94 o
   1   4  15     1249.86     1199.53     32.12 o
   2   4  15       81.91       94.71     29.34 o
   3   4  15        3.14       -5.04     16.64 o
   4   4  15      841.76      824.33     32.78 o
   5   4  15     1717.94     1703.11     48.65 o
   6   4  15      186.05      121.81     48.50 o
   7   4  15      474.24      550.54     64.61 o
   8   4  15       25.23      -28.74     53.28 o
   9   4  15       42.40       44.30     80.22 o
 -10   5  15       83.46       12.95    114.06 o
  -9   5  15       46.83       11.95     96.73 o
  -8   5  15     1234.62     1230.48     88.99 o
  -7   5  15      645.70      637.29    118.42 o
  -6   5  15       12.08      -45.63     94.00 o
  -5   5  15      165.13       99.47     68.78 o
  -4   5  15      188.02      179.62     52.93 o
  -3   5  15     2326.25     2416.37     76.32 o
  -2   5  15     1770.66     1842.37     54.42 o
  -1   5  15      561.60      573.01     35.30 o
   0   5  15      703.58      739.96     33.13 o
   1   5  15      845.79      825.03     27.20 o
   2   5  15       66.13       69.15     28.44 o
   3   5  15      183.59      177.28     32.58 o
   4   5  15     1807.01     1605.06     41.19 o
   5   5  15     2139.47     2256.65     56.95 o
   6   5  15       12.62       21.16     41.50 o
   7   5  15      201.86      171.65     52.31 o
   8   5  15       34.09       63.29     85.50 o
   9   5  15      162.82      155.05     80.69 o
 -10   6  15       15.15      -44.08    172.19 o
  -9   6  15       20.28       -0.38    148.00 o
  -8   6  15       38.73       33.28    131.70 o
  -7   6  15       61.26       40.66    140.95 o
  -6   6  15      278.10      239.89    141.66 o
  -5   6  15     1517.89     1667.97    117.77 o
  -4   6  15      141.43      125.61     51.27 o
  -3   6  15       36.27       11.96     49.31 o
  -2   6  15      117.16       85.87     30.58 o
  -1   6  15     2331.83     2185.16     54.09 o
   0   6  15       99.67       98.13     22.15 o
   1   6  15     1972.23     2095.00     63.59 o
   2   6  15      576.78      554.92     40.20 o
   3   6  15        5.20       11.93     12.31 o
   4   6  15      132.42      108.30     41.42 o
   5   6  15      366.83      363.10     21.62 o
   6   6  15      196.55      151.56     26.81 o
   7   6  15     1444.98     1327.46    116.98 o
   8   6  15     1354.09     1177.79    115.68 o
   9   6  15      725.10      690.79    155.09 o
  -9   7  15      745.47      727.01    178.76 o
  -8   7  15      880.01      697.64    180.67 o
  -7   7  15      530.42      497.08    164.81 o
  -6   7  15      115.25      157.53    120.30 o
  -5   7  15       13.34        3.90    129.86 o
  -4   7  15      471.41      444.57     90.15 o
  -3   7  15     2656.60     2565.44     99.96 o
  -2   7  15       80.47       52.28     34.20 o
  -1   7  15     1483.56     1578.43     51.74 o
   0   7  15      681.22      689.85     29.61 o
   1   7  15      106.94      126.69     37.25 o
   2   7  15     1257.83     1288.94     64.10 o
   3   7  15      245.52      152.57     93.38 o
   4   7  15      583.99      590.19     36.59 o
   5   7  15     1478.28     1573.67     59.20 o
   6   7  15       66.45       66.42     37.64 o
   7   7  15      223.25      333.36     93.87 o
   8   7  15      328.47      260.86     90.75 o
   9   7  15       88.97       16.78    140.23 o
  -9   8  15       16.50        6.61    141.23 o
  -8   8  15     1190.77     1261.20    207.85 o
  -7   8  15      570.25      429.25    144.93 o
  -6   8  15     1177.79     1315.64    185.78 o
  -5   8  15     4813.24     5076.64    258.31 o
  -4   8  15      590.18      453.07    141.68 o
  -3   8  15     2141.92     2092.13     85.54 o
  -2   8  15      128.71      191.92     46.05 o
  -1   8  15      464.62      487.67     37.51 o
   0   8  15      182.76      199.81     51.21 o
   1   8  15     8313.37     7880.61    222.24 o
   2   8  15     1668.23     1505.36     73.06 o
   3   8  15     1875.30     1855.49    128.33 o
   4   8  15       54.38       40.60     29.52 o
   5   8  15      761.88      780.09     70.98 o
   6   8  15     1037.52     1197.07     68.02 o
   7   8  15     2070.12     2213.16    144.34 o
   8   8  15      528.96      648.32    151.55 o
  -9   9  15      363.85      188.11    162.79 o
  -8   9  15      262.56      143.48    166.74 o
  -7   9  15      547.79      381.94    144.97 o
  -6   9  15       79.59      132.14    138.54 o
  -5   9  15      216.39      130.64    172.91 o
  -4   9  15      115.95      167.46    127.09 o
  -3   9  15     1513.04     1409.31     86.36 o
  -2   9  15     8499.00     8662.57    163.97 o
  -1   9  15     1954.30     1907.31     59.83 o
   0   9  15     3406.10     3393.99    104.47 o
   1   9  15      854.66      787.31     64.79 o
   2   9  15     2422.50     2331.25    208.02 o
   3   9  15     1907.01     1998.48    195.94 o
   4   9  15       76.33       78.28     44.77 o
   5   9  15     2629.02     2560.27    137.83 o
   6   9  15     2629.03     2716.55    107.98 o
   7   9  15      233.66      173.39    140.18 o
   8   9  15     2328.49     2220.89    221.11 o
  -9  10  15       32.10       16.75    150.21 o
  -8  10  15      528.08      510.07    179.37 o
  -7  10  15       28.52       23.36    128.53 o
  -6  10  15       63.91       44.24    130.29 o
  -5  10  15      107.79      124.23    143.51 o
  -4  10  15     1444.63     1553.73    196.39 o
  -3  10  15       11.17       56.90     89.38 o
  -2  10  15     2222.97     2155.34     97.78 o
  -1  10  15     2006.10     2191.65     61.90 o
   0  10  15     1026.71     1132.73     85.62 o
   1  10  15     1062.30      981.67    113.01 o
   2  10  15      823.20      717.26    109.97 o
   3  10  15      424.53      405.09    107.19 o
   4  10  15     3102.40     3267.31    234.09 o
   5  10  15      445.17      405.34     66.03 o
   6  10  15     1168.75     1233.41     85.92 o
   7  10  15       70.23       23.48    147.13 o
   8  10  15      101.46      122.25    141.07 o
  -9  11  15      242.32       91.91    175.83 o
  -8  11  15      734.45      913.18    183.18 o
  -7  11  15     1258.15     1382.89    193.12 o
  -6  11  15      811.41      840.39    176.41 o
  -5  11  15      107.92       38.05    136.26 o
  -4  11  15      277.21      294.26    150.16 o
  -3  11  15      232.59      278.84     99.56 o
  -2  11  15     1734.59     1824.04     74.57 o
  -1  11  15     2351.19     2381.43     64.71 o
   0  11  15     4107.76     4429.64    226.89 o
   1  11  15       54.19       41.83    116.33 o
   2  11  15     1236.04     1461.05    183.40 o
   3  11  15     4799.80     4767.35    264.69 o
   4  11  15      180.90      171.15    152.18 o
   5  11  15        0.94      -39.93     59.06 o
   6  11  15      948.33     1167.60    172.80 o
   7  11  15       48.30        4.17    150.56 o
   8  11  15     1739.14     2088.33    231.55 o
  -8  12  15       54.90       -6.66    157.05 o
  -7  12  15      224.22      321.48    167.81 o
  -6  12  15        6.14       17.96    161.10 o
  -5  12  15        9.46       57.13    152.04 o
  -4  12  15     1767.88     2131.53    208.26 o
  -3  12  15     1052.37     1160.41     83.67 o
  -2  12  15      638.73      627.65     67.06 o
  -1  12  15     1754.08     1600.72     58.88 o
   0  12  15       25.80       -6.91     55.57 o
   1  12  15      156.26       87.09    126.10 o
   2  12  15     6444.19     6633.92    310.76 o
   3  12  15      874.45      896.25    176.99 o
   4  12  15     6239.07     6461.80    318.02 o
   5  12  15       23.08       39.91     65.78 o
   6  12  15      641.54      598.69    153.90 o
   7  12  15       54.78      -25.44    158.83 o
  -8  13  15      547.36      857.81    205.77 o
  -7  13  15      167.63       44.72    156.04 o
  -6  13  15     1370.08     1438.25    205.65 o
  -5  13  15        0.47      -37.86     81.49 o
  -4  13  15     1071.46     1174.02     90.17 o
  -3  13  15      243.62      240.77     68.58 o
  -2  13  15      832.61      985.52     96.14 o
  -1  13  15       63.54       84.04     36.70 o
   0  13  15     1533.80     1362.09    175.09 o
   1  13  15      405.82      583.32    167.11 o
   2  13  15       87.95       94.72    127.52 o
   3  13  15       70.60      -19.99    156.70 o
   4  13  15       25.99       -1.58    135.42 o
   5  13  15       49.70       20.30    156.35 o
   6  13  15      344.34      337.54    157.08 o
   7  13  15      152.31      247.96    173.05 o
  -7  14  15      530.26      429.80    109.46 o
  -6  14  15       59.43       36.65     87.67 o
  -5  14  15      650.33      708.39    100.46 o
  -4  14  15      350.25      312.89     68.48 o
  -3  14  15      682.66      552.67     78.17 o
  -2  14  15     2331.29     2259.88    103.90 o
  -1  14  15      904.25      903.78     58.32 o
   0  14  15      211.67       80.93    126.29 o
   1  14  15     1625.03     1617.21    211.93 o
   2  14  15      977.66      929.75    190.17 o
   3  14  15      442.47      478.93    150.01 o
   4  14  15      655.43      719.05    161.84 o
   5  14  15      142.08       79.10    161.81 o
   6  14  15       41.20      157.20    158.73 o
   7  14  15       37.74       20.99    166.77 o
  -7  15  15       45.16       68.86    108.51 o
  -6  15  15      200.97      230.47     90.72 o
  -5  15  15      127.95      140.62     84.65 o
  -4  15  15        7.17       54.26     64.81 o
  -3  15  15        9.09       -0.16     61.12 o
  -2  15  15      787.74      783.41     75.26 o
  -1  15  15      168.84      139.76     39.30 o
   0  15  15     4873.91     4862.01    291.36 o
   1  15  15      259.84      204.15    136.66 o
   2  15  15      569.56      664.92    166.18 o
   3  15  15      250.15      264.83    168.65 o
   4  15  15      130.93      137.08    156.99 o
   5  15  15      324.90      535.13    179.72 o
   6  15  15      788.65      739.82    194.72 o
  -6  16  15      335.72      349.79    100.56 o
  -5  16  15      389.43      454.99     94.24 o
  -4  16  15      490.63      476.57     99.20 o
  -3  16  15      127.86      109.98     61.84 o
  -2  16  15     2703.30     2919.73    155.37 o
  -1  16  15       64.67       33.14    147.88 o
   0  16  15       71.90       16.68    164.79 o
   1  16  15        0.38      -80.77    159.74 o
   2  16  15        6.13      -66.17    159.45 o
   3  16  15       26.22       36.85    158.29 o
   4  16  15     1298.86     1468.89    214.73 o
   5  16  15       11.70      -19.30    164.22 o
   6  16  15      546.00      624.59    189.53 o
  -6  17  15      827.28      900.71    125.22 o
  -5  17  15        5.26       55.87     77.90 o
  -4  17  15      615.22      553.42     89.69 o
  -3  17  15      674.17      555.00    180.60 o
  -2  17  15       23.17      -23.54    146.44 o
  -1  17  15       13.62      -43.68    137.15 o
   0  17  15     1409.84     1510.49    202.07 o
   1  17  15      966.47     1129.07    186.24 o
   2  17  15      165.88      311.76    175.43 o
   3  17  15      683.53      646.56    195.80 o
   4  17  15       29.41      -22.44    163.30 o
   5  17  15       89.17      104.52    172.91 o
  -5  18  15        0.68      122.51     90.80 o
  -4  18  15     1263.89     1565.42    220.81 o
  -3  18  15      149.09      152.31    173.14 o
  -2  18  15      195.28      111.17    154.99 o
  -1  18  15       36.44        6.30    143.78 o
   0  18  15        0.29      -26.68    158.35 o
   1  18  15      395.79      332.20    175.86 o
   2  18  15     1628.76     1699.31    229.59 o
   3  18  15      259.54      285.90    168.70 o
   4  18  15     2316.36     2681.81    266.59 o
  -4  19  15      749.16      957.50    197.40 o
  -3  19  15      746.32      780.99    198.10 o
  -2  19  15      771.37      753.01    192.03 o
  -1  19  15       46.84       26.88    171.25 o
   0  19  15     1888.22     2098.07    239.23 o
   1  19  15       27.36       99.88    165.17 o
   2  19  15      622.27      604.57    169.29 o
   3  19  15      157.13      128.88    161.48 o
  -2  20  15     1831.83     2062.89    235.46 o
  -1  20  15      110.05       80.46    140.94 o
   0  20  15       10.82      -73.81    163.16 o
   1  20  15      877.73      886.73    178.43 o
   2  20  15      385.82      245.01    152.13 o
 -10   0  16      185.03      433.60    179.78 o
  -8   0  16     2194.55     2129.90    117.63 o
  -6   0  16      276.30      255.44     84.89 o
  -4   0  16     4897.38     4805.14    109.61 o
  -2   0  16      816.23      856.13     71.13 o
   0   0  16       80.34      101.34     31.14 o
   2   0  16     6356.96     6481.94    236.38 o
   4   0  16    11426.68    11126.48    263.52 o
   6   0  16      265.89      305.64     76.52 o
   8   0  16      618.78      567.22     89.51 o
 -10   1  16      473.72      511.59    139.12 o
  -9   1  16        4.00      121.53    110.59 o
  -8   1  16       53.28       11.41     48.89 o
  -7   1  16      208.63      234.31     55.61 o
  -6   1  16     2710.06     2523.13     96.56 o
  -5   1  16     3460.31     3615.71    148.45 o
  -4   1  16       32.48       38.02     32.90 o
  -3   1  16     2890.43     2907.62     69.34 o
  -2   1  16     3446.41     3745.08     69.13 o
  -1   1  16     2173.21     2220.44     57.23 o
   0   1  16      420.76      456.33     34.89 o
   1   1  16     1943.69     1978.80     57.70 o
   2   1  16     2012.18     1959.43     57.90 o
   3   1  16       24.60        5.71     37.49 o
   4   1  16       19.73       14.12     46.28 o
   5   1  16       78.89       45.84     49.99 o
   6   1  16     1545.93     1629.19     96.78 o
   7   1  16       61.72       76.76     49.20 o
   8   1  16      273.38      221.87     58.95 o
   9   1  16       79.11       67.81     62.92 o
 -10   2  16      783.14      543.49    132.00 o
  -9   2  16       38.15       50.86     99.97 o
  -8   2  16     1497.27     1597.40     94.95 o
  -7   2  16        4.85      -30.54     55.29 o
  -6   2  16     1872.79     1912.33     86.88 o
  -5   2  16       41.43       38.45     68.17 o
  -4   2  16     4652.66     4653.67     97.18 o
  -3   2  16       27.40       15.27     35.09 o
  -2   2  16     3993.23     4076.22     72.53 o
  -1   2  16       81.32      115.09     27.61 o
   0   2  16     5622.61     5615.24     82.56 o
   1   2  16      142.61      135.88     20.55 o
   2   2  16     8677.19     8759.29    100.50 o
   3   2  16     1154.28     1143.75     54.91 o
   4   2  16       18.67       -4.27     46.17 o
   5   2  16      409.29      341.62     53.58 o
   6   2  16       13.35       10.86     50.96 o
   7   2  16      427.57      456.69     62.67 o
   8   2  16     1306.50     1418.39     79.04 o
   9   2  16      804.86      699.29     82.00 o
 -10   3  16      732.02      927.30    147.58 o
  -9   3  16        3.25     -117.59    117.92 o
  -8   3  16      248.49      324.79     69.78 o
  -7   3  16     1179.01      975.88     75.25 o
  -6   3  16      758.09      745.25     80.46 o
  -5   3  16     4303.06     4341.72    132.50 o
  -4   3  16      100.04       75.09     40.32 o
  -3   3  16     2360.58     2485.21     64.33 o
  -2   3  16     2211.85     2305.36     63.93 o
  -1   3  16      249.68      250.05     30.68 o
   0   3  16        3.39       -0.41     22.83 o
   1   3  16      194.32      198.95     26.95 o
   2   3  16     2931.69     3119.67    116.45 o
   3   3  16     1066.11     1058.17     51.21 o
   4   3  16      863.83      804.22     59.12 o
   5   3  16      403.71      397.17     53.83 o
   6   3  16      178.72      251.66     53.74 o
   7   3  16     1906.48     1776.06     86.85 o
   8   3  16      146.11      154.07     83.30 o
   9   3  16      157.10      155.38     68.86 o
 -10   4  16      143.27      154.23    124.14 o
  -9   4  16      161.04      192.44    101.11 o
  -8   4  16     1045.81     1129.61     89.54 o
  -7   4  16        1.73       17.92     65.62 o
  -6   4  16      160.75      133.30     66.78 o
  -5   4  16      185.06      200.62     70.83 o
  -4   4  16     5040.14     5343.04    101.98 o
  -3   4  16     6376.43     6053.88    114.02 o
  -2   4  16     1305.54     1412.30     55.24 o
  -1   4  16      249.76      289.01     31.23 o
   0   4  16     4662.22     4646.00     65.89 o
   1   4  16     1676.42     1618.45     35.27 o
   2   4  16     6371.43     6168.21     95.88 o
   3   4  16     8333.67     8005.98    180.18 o
   4   4  16      577.77      578.29     47.02 o
   5   4  16     1174.69     1112.28     77.23 o
   6   4  16      660.38      547.53     57.19 o
   7   4  16      145.93      123.86     51.25 o
   8   4  16     1785.45     1794.88    129.96 o
   9   4  16      108.99       68.88     82.56 o
 -10   5  16      346.27      325.88    128.14 o
  -9   5  16      390.57      375.40    117.22 o
  -8   5  16      164.79      215.53     67.14 o
  -7   5  16      381.68      386.68    107.87 o
  -6   5  16       28.38       19.44     64.79 o
  -5   5  16       26.91       -8.61     78.28 o
  -4   5  16     1738.68     1780.86     73.98 o
  -3   5  16      643.09      717.06     53.70 o
  -2   5  16    11332.05    11004.11    118.44 o
  -1   5  16     2298.36     2343.90     56.16 o
   0   5  16     1564.95     1559.15     43.17 o
   1   5  16      595.06      519.20     24.53 o
   2   5  16     6541.16     6672.95    179.68 o
   3   5  16       49.59       69.59     27.55 o
   4   5  16     4066.35     3596.25     92.59 o
   5   5  16      560.81      558.09     40.73 o
   6   5  16      554.12      524.74     52.57 o
   7   5  16      278.14      271.51     90.28 o
   8   5  16       20.52       17.19     87.42 o
   9   5  16      239.04      225.86     88.25 o
  -9   6  16       52.59      138.53    165.32 o
  -8   6  16      363.43      316.30    154.95 o
  -7   6  16      239.26      167.58    126.63 o
  -6   6  16       28.76       20.95    126.58 o
  -5   6  16       57.28       28.25     79.23 o
  -4   6  16     1331.18     1326.25    111.36 o
  -3   6  16     6923.39     6733.11    118.65 o
  -2   6  16       17.04        1.39     35.72 o
  -1   6  16     1897.36     1808.18     52.46 o
   0   6  16      389.41      505.95     30.08 o
   1   6  16       84.54      105.32     30.21 o
   2   6  16     2925.48     2882.79     82.92 o
   3   6  16     1454.58     1388.30    116.53 o
   4   6  16        1.46      -12.08     34.95 o
   5   6  16     4614.82     4100.00    100.08 o
   6   6  16       59.18       12.66     85.59 o
   7   6  16      842.06      797.66    107.53 o
   8   6  16     2148.54     2338.17    177.49 o
  -9   7  16      443.61      298.11    155.98 o
  -8   7  16      407.35      314.52    165.13 o
  -7   7  16     1089.73     1069.95    186.87 o
  -6   7  16      370.70      315.01    149.62 o
  -5   7  16      488.50      386.16    135.55 o
  -4   7  16      603.97      622.50     98.37 o
  -3   7  16      140.58      134.41     39.18 o
  -2   7  16     5263.51     5455.76     95.13 o
  -1   7  16     1140.26     1162.94     47.65 o
   0   7  16        0.37        0.53     17.94 o
   1   7  16     5781.72     6333.71    319.95 o
   2   7  16     1649.51     1505.91     61.92 o
   3   7  16      534.43      503.10     42.82 o
   4   7  16      714.12      523.06     40.75 o
   5   7  16        2.02       -5.74     17.52 o
   6   7  16      145.78       77.20     87.22 o
   7   7  16       64.03      115.85     89.80 o
   8   7  16      146.76      148.34    138.61 o
  -9   8  16      495.77      414.69    177.78 o
  -8   8  16      133.36      146.18    167.43 o
  -7   8  16      603.94      620.35    168.32 o
  -6   8  16      300.45      336.10    136.19 o
  -5   8  16      262.21      314.01    143.14 o
  -4   8  16      202.67      149.08    130.36 o
  -3   8  16      599.21      621.63     60.53 o
  -2   8  16        4.31        4.76     34.56 o
  -1   8  16       44.43       22.73     28.93 o
   0   8  16      537.43      536.37     59.34 o
   1   8  16      285.14      270.39     48.99 o
   2   8  16       87.60       98.66     39.48 o
   3   8  16     1687.03     1708.78     66.55 o
   4   8  16     1228.95     1138.01     51.40 o
   5   8  16      964.04     1036.48     54.70 o
   6   8  16     1274.90     1129.69    129.44 o
   7   8  16     2661.34     2527.35    283.37 o
   8   8  16      428.88      532.28    163.25 o
  -9   9  16       37.83      -18.68    168.70 o
  -8   9  16       90.60       99.84    155.53 o
  -7   9  16     1191.78     1473.09    191.06 o
  -6   9  16       24.50       15.22    140.02 o
  -5   9  16     1380.10     1373.44    175.38 o
  -4   9  16        2.90       20.56    166.17 o
  -3   9  16      789.49      841.36     71.14 o
  -2   9  16     1523.91     1583.96     60.21 o
  -1   9  16     3140.45     3119.03     68.14 o
   0   9  16       22.44       -0.04     49.67 o
   1   9  16       66.13       85.86     47.47 o
   2   9  16      226.66      315.35     52.12 o
   3   9  16     4759.84     4380.70    184.56 o
   4   9  16       15.79       -9.40     42.08 o
   5   9  16     1991.49     1939.83     77.66 o
   6   9  16       10.90       77.13     94.25 o
   7   9  16     2095.02     2131.02    218.12 o
   8   9  16      374.00      447.63    166.03 o
  -8  10  16      366.33      203.52    170.63 o
  -7  10  16       81.99       87.00    139.31 o
  -6  10  16      356.50      289.16    158.49 o
  -5  10  16     1270.21     1083.19    181.78 o
  -4  10  16      652.33      656.82    161.53 o
  -3  10  16     2628.80     2688.91    157.53 o
  -2  10  16       88.65      127.23     48.42 o
  -1  10  16      102.61       81.08     24.37 o
   0  10  16       65.36       66.54     50.15 o
   1  10  16      601.42      561.30     61.71 o
   2  10  16     1704.16     1602.74    134.37 o
   3  10  16     2781.01     2894.49    158.10 o
   4  10  16     1003.31      875.99    115.64 o
   5  10  16      368.78      435.68     58.84 o
   6  10  16       89.82      159.09    146.42 o
   7  10  16      129.09      105.99    147.09 o
   8  10  16       14.94      -24.52    148.29 o
  -8  11  16      160.25      162.44    148.05 o
  -7  11  16      173.34      240.07    159.22 o
  -6  11  16        5.91        4.15    151.21 o
  -5  11  16      170.24      103.93    143.48 o
  -4  11  16     2233.97     2159.46    217.76 o
  -3  11  16       17.15       28.43     94.26 o
  -2  11  16      508.10      488.01     55.83 o
  -1  11  16     4701.83     4874.10     70.41 o
   0  11  16      110.29      132.73     60.42 o
   1  11  16      588.23      561.10     69.74 o
   2  11  16      264.37      300.98    139.31 o
   3  11  16     3454.05     3206.19    232.31 o
   4  11  16     2531.85     2307.05    226.88 o
   5  11  16      720.20      670.93     73.73 o
   6  11  16      748.00      595.19    166.79 o
   7  11  16      556.58      538.97    174.14 o
  -8  12  16        0.32       25.95    173.02 o
  -7  12  16       73.40       -1.45    152.46 o
  -6  12  16      173.20      240.28    157.05 o
  -5  12  16      462.09      391.58    152.12 o
  -4  12  16      452.44      488.19    154.94 o
  -3  12  16      835.56      833.02     73.41 o
  -2  12  16       37.35       56.62     51.52 o
  -1  12  16      260.34      269.70     24.32 o
   0  12  16       39.73       -4.36     57.48 o
   1  12  16      381.89      297.71    151.44 o
   2  12  16      110.66       -6.31    149.39 o
   3  12  16       18.28        5.33    148.64 o
   4  12  16      238.72      288.47    153.07 o
   5  12  16      124.81       72.64    153.60 o
   6  12  16       37.59       75.00    144.58 o
   7  12  16      114.41       71.39    161.53 o
  -7  13  16      204.97      265.96    153.62 o
  -6  13  16      349.22      332.81    173.01 o
  -5  13  16     2002.09     1863.05    216.68 o
  -4  13  16        6.53       36.91     62.94 o
  -3  13  16      820.79      793.13     77.26 o
  -2  13  16      169.30      113.87     52.25 o
  -1  13  16     3000.13     3187.83     82.42 o
   0  13  16       25.44       36.18     59.65 o
   1  13  16     9561.66     9657.05    371.75 o
   2  13  16       53.29       61.94    155.46 o
   3  13  16     3186.59     2866.62    234.42 o
   4  13  16      233.80      132.21    130.85 o
   5  13  16      164.74      230.69    153.28 o
   6  13  16      474.30      449.53    164.22 o
   7  13  16      266.97      144.47    167.97 o
  -7  14  16       51.49       42.04    103.63 o
  -6  14  16      186.93      138.34     90.33 o
  -5  14  16      374.10      404.01     93.01 o
  -4  14  16        3.26      -14.87     62.60 o
  -3  14  16     2490.44     2466.24    144.67 o
  -2  14  16      149.52      137.31     50.64 o
  -1  14  16      899.58      781.51    176.66 o
   0  14  16      857.23      832.13    178.88 o
   1  14  16       49.78       14.68    133.63 o
   2  14  16      801.73      792.14    173.04 o
   3  14  16     1359.77     1387.57    197.83 o
   4  14  16        4.75       73.94    154.67 o
   5  14  16     1340.73     1268.38    203.27 o
   6  14  16      125.28       81.53    152.75 o
  -6  15  16        4.51        0.46     85.31 o
  -5  15  16     3436.80     3611.66    453.33 o
  -4  15  16      379.63      437.87     71.54 o
  -3  15  16     1285.16     1486.03    101.78 o
  -2  15  16      169.21      139.76     51.23 o
  -1  15  16     1227.03      922.42    180.03 o
   0  15  16       79.00      126.82    159.67 o
   1  15  16      907.27     1156.72    197.34 o
   2  15  16      211.61       30.81    162.53 o
   3  15  16      662.64      756.69    194.13 o
   4  15  16      621.78      718.07    193.59 o
   5  15  16      486.80      455.85    175.53 o
   6  15  16      243.89      223.22    170.73 o
  -6  16  16      733.61      720.95    146.62 o
  -5  16  16      800.62      937.83    179.80 o
  -4  16  16       15.79       53.95     61.37 o
  -3  16  16     2304.95     2878.47    258.05 o
  -2  16  16       31.98        1.41    137.21 o
  -1  16  16     1149.31     1195.10    191.56 o
   0  16  16      139.08      260.47    162.63 o
   1  16  16      505.23      602.20    174.85 o
   2  16  16       73.05       58.50    157.10 o
   3  16  16     1378.75     1574.44    213.28 o
   4  16  16      697.58      762.55    186.93 o
   5  16  16     2192.94     2476.80    250.02 o
  -5  17  16      293.21      546.86    227.69 o
  -4  17  16       79.19       87.58    121.66 o
  -3  17  16      194.34      131.38    149.84 o
  -2  17  16       79.00      119.39    134.40 o
  -1  17  16      266.74      375.43    151.44 o
   0  17  16        1.22      -29.90    133.16 o
   1  17  16     1777.22     1610.17    221.32 o
   2  17  16       63.01       21.03    142.58 o
   3  17  16      168.71      176.35    143.50 o
   4  17  16      157.67      205.16    174.90 o
  -4  18  16       12.16       77.01    129.08 o
  -3  18  16       98.18      101.35    152.74 o
  -2  18  16      160.34       -4.26    151.93 o
  -1  18  16      158.24      282.36    156.53 o
   0  18  16      644.54      902.04    210.35 o
   1  18  16      241.65      379.75    168.53 o
   2  18  16      199.15      236.80    166.19 o
   3  18  16      732.97      723.94    195.78 o
  -3  19  16      731.96      936.30    197.94 o
  -2  19  16      195.22      134.40    159.66 o
  -1  19  16     1321.95     1437.21    222.51 o
   0  19  16        0.26       -2.01    145.55 o
   1  19  16      486.27      398.21    180.23 o
   2  19  16      125.32      112.33    169.75 o
  -9   0  17      293.26      478.14    168.05 o
  -7   0  17     2506.02     2735.72    205.49 o
  -5   0  17       44.31      -18.39     80.49 o
  -3   0  17     2919.61     3138.66    184.01 o
  -1   0  17    10095.92    10028.18    166.13 o
   1   0  17     5334.84     5294.18    127.89 o
   3   0  17     2306.20     2096.35    130.81 o
   5   0  17      107.72       84.39     65.19 o
   7   0  17     1275.45     1288.57    105.18 o
   9   0  17      984.65     1071.15    165.11 o
  -9   1  17      902.39      651.52    130.22 o
  -8   1  17       16.77       28.62     48.87 o
  -7   1  17      640.78      611.41     66.26 o
  -6   1  17       18.72      -33.53     56.80 o
  -5   1  17       73.47       72.92     57.13 o
  -4   1  17      889.47      963.08     56.49 o
  -3   1  17     1285.31     1360.87     53.43 o
  -2   1  17      654.54      650.66     38.71 o
  -1   1  17     1397.67     1563.61     74.80 o
   0   1  17       38.80       38.77     29.24 o
   1   1  17        1.72       31.29     31.67 o
   2   1  17     6302.29     6383.43    122.89 o
   3   1  17       42.49        9.14     37.70 o
   4   1  17     3453.91     3400.71    101.36 o
   5   1  17     1433.13     1340.82     76.75 o
   6   1  17       82.78       69.76     51.45 o
   7   1  17        0.08      -37.13     49.97 o
   8   1  17      197.49      223.46     57.06 o
   9   1  17      347.41      378.02     74.87 o
  -9   2  17      501.00      328.59    108.83 o
  -8   2  17       24.44       26.97     60.22 o
  -7   2  17     2510.71     2424.98     94.69 o
  -6   2  17      756.20      759.81     69.66 o
  -5   2  17       25.83        5.11     66.91 o
  -4   2  17        8.37       17.80     40.43 o
  -3   2  17      149.79       81.43     34.08 o
  -2   2  17      881.61      844.01     42.09 o
  -1   2  17     1073.80     1144.68     42.90 o
   0   2  17     3231.52     3550.89     69.26 o
   1   2  17       96.54       78.86     19.42 o
   2   2  17     3708.75     3593.82     69.85 o
   3   2  17     1325.88     1356.11     60.19 o
   4   2  17       69.41       74.10     45.97 o
   5   2  17      574.83      738.13     68.22 o
   6   2  17      344.77      307.46     54.30 o
   7   2  17     1386.08     1450.13     84.50 o
   8   2  17      299.18      352.06     76.81 o
   9   2  17      795.52      612.78     82.07 o
  -9   3  17       17.07      -46.67    111.40 o
  -8   3  17        9.56        8.18     63.07 o
  -7   3  17      280.80      181.22     57.05 o
  -6   3  17       67.39       48.41     69.00 o
  -5   3  17     1365.89     1219.02    111.41 o
  -4   3  17     5297.98     5081.30    108.86 o
  -3   3  17     3375.55     3496.45    101.60 o
  -2   3  17      119.25      138.69     34.26 o
  -1   3  17      469.07      515.68     35.18 o
   0   3  17      815.34      863.44     35.11 o
   1   3  17     2027.01     2367.26     52.48 o
   2   3  17      199.93      195.97     29.79 o
   3   3  17     1764.51     1584.05     59.93 o
   4   3  17      128.31       90.90     44.34 o
   5   3  17        8.91        3.23     44.54 o
   6   3  17        1.83      -25.43     49.49 o
   7   3  17       20.85       -7.56     50.18 o
   8   3  17      387.92      356.92     91.47 o
  -9   4  17      226.60       51.77    104.07 o
  -8   4  17        3.06      -30.39     65.00 o
  -7   4  17     1576.49     1547.90     99.70 o
  -6   4  17      979.09      851.40     86.13 o
  -5   4  17       73.35       32.93     66.52 o
  -4   4  17       20.69       62.20     38.52 o
  -3   4  17       33.95       47.47     37.85 o
  -2   4  17      264.42      296.13     37.82 o
  -1   4  17     2131.65     2009.75     53.47 o
   0   4  17      958.76     1020.76     38.24 o
   1   4  17      334.93      380.32     30.94 o
   2   4  17     4455.34     4419.26     87.55 o
   3   4  17     1491.43     1364.26     50.95 o
   4   4  17      989.77      926.87     53.69 o
   5   4  17      479.33      565.95     53.49 o
   6   4  17     1489.37     1513.70     75.14 o
   7   4  17     1331.95     1239.31    116.42 o
   8   4  17       51.82       30.13     85.13 o
  -9   5  17       19.55       54.61    108.39 o
  -8   5  17       38.46       58.19     65.79 o
  -7   5  17       69.88      101.14     95.98 o
  -6   5  17      729.01      742.90     86.83 o
  -5   5  17      927.18      806.25    133.98 o
  -4   5  17      142.86      101.23     42.34 o
  -3   5  17      196.05      190.68     43.41 o
  -2   5  17     2830.05     2833.57     73.02 o
  -1   5  17      113.21       61.49     27.79 o
   0   5  17     1029.70      994.77     37.46 o
   1   5  17     5241.29     5076.32     75.18 o
   2   5  17      974.48     1118.96     51.93 o
   3   5  17    17139.32    16340.84    230.64 o
   4   5  17      136.55      152.27     15.45 o
   5   5  17     3468.31     3344.44    136.92 o
   6   5  17      118.42       61.29     84.18 o
   7   5  17      164.29      141.41     89.48 o
   8   5  17       22.10      -39.94     88.54 o
  -9   6  17      241.52      208.04    173.56 o
  -8   6  17      220.38      201.85    137.79 o
  -7   6  17      325.74      294.70    143.93 o
  -6   6  17     1768.57     1886.03    204.89 o
  -5   6  17      442.91      494.23     96.15 o
  -4   6  17      624.15      605.95     65.31 o
  -3   6  17      674.04      748.12     55.62 o
  -2   6  17     2133.49     2255.94     66.75 o
  -1   6  17     2212.93     2205.94     60.70 o
   0   6  17      509.48      517.84     32.07 o
   1   6  17     3685.69     3518.16     72.83 o
   2   6  17      136.67      129.99     18.08 o
   3   6  17     1065.47      862.01    106.23 o
   4   6  17     1975.85     1901.50     77.56 o
   5   6  17     2251.93     2299.83    252.79 o
   6   6  17     2210.92     2207.31    141.01 o
   7   6  17      638.28      661.20    107.23 o
   8   6  17     1374.63     1279.63    124.52 o
  -9   7  17      283.11      274.00    173.37 o
  -8   7  17       93.15       16.50    154.25 o
  -7   7  17       69.52      108.63    147.23 o
  -6   7  17      661.16      716.96    159.53 o
  -5   7  17       10.80      -25.85    128.88 o
  -4   7  17       16.55       57.61     85.67 o
  -3   7  17      538.68      566.92     49.83 o
  -2   7  17     1441.34     1466.56     58.87 o
  -1   7  17     2216.75     2279.15     61.34 o
   0   7  17     1176.74     1182.14     36.53 o
   1   7  17       10.14       43.14     32.98 o
   2   7  17      269.42      301.23     34.99 o
   3   7  17      117.70       82.26     97.49 o
   4   7  17     1861.21     1787.64    252.72 o
   5   7  17      171.86       84.60     95.39 o
   6   7  17       17.56       39.31     92.51 o
   7   7  17      140.97      170.68     94.53 o
   8   7  17       77.89      124.09     89.01 o
  -9   8  17      113.73      170.81    177.57 o
  -8   8  17      113.95       10.64    158.12 o
  -7   8  17      206.83       68.62    152.38 o
  -6   8  17      963.30     1041.66    178.79 o
  -5   8  17      729.65      638.68    146.69 o
  -4   8  17     2707.64     3160.96    212.44 o
  -3   8  17      809.47      777.20     54.94 o
  -2   8  17     3506.33     3373.88     79.66 o
  -1   8  17       68.59       95.60     30.99 o
   0   8  17       52.42      115.53     43.00 o
   1   8  17       65.24      111.97     45.96 o
   2   8  17      403.83      419.65     47.13 o
   3   8  17      624.66      585.66     42.27 o
   4   8  17     1812.18     1910.81     80.78 o
   5   8  17      414.81      239.07     94.87 o
   6   8  17      610.73      547.18    105.00 o
   7   8  17      428.93      247.12     99.18 o
   8   8  17        5.31      103.57    135.38 o
  -8   9  17      238.56      383.91    166.10 o
  -7   9  17        3.88      -12.92    155.72 o
  -6   9  17      903.14      901.76    162.29 o
  -5   9  17      339.21      369.01    148.84 o
  -4   9  17      321.96      250.55    138.31 o
  -3   9  17       23.04       62.13    104.74 o
  -2   9  17     3490.39     3466.15     81.81 o
  -1   9  17     9951.48     9633.60    139.93 o
   0   9  17     2996.41     3196.14    106.48 o
   1   9  17     2404.65     2325.73     89.95 o
   2   9  17     4331.27     4231.89    148.58 o
   3   9  17      962.66      782.42     57.15 o
   4   9  17      770.32      732.36     53.57 o
   5   9  17      899.44      859.02    118.18 o
   6   9  17      535.05      442.57    100.11 o
   7   9  17        2.09       74.71    129.82 o
  -8  10  17      578.75      520.78    179.73 o
  -7  10  17       18.80      -47.81    150.36 o
  -6  10  17      135.99      147.53    123.43 o
  -5  10  17      162.52      153.32    153.47 o
  -4  10  17      903.56      882.73    167.78 o
  -3  10  17      210.58      320.58    103.91 o
  -2  10  17      210.51      284.39     42.84 o
  -1  10  17     3372.41     3101.45     69.62 o
   0  10  17       68.07       33.14     49.77 o
   1  10  17     1248.19     1182.14     75.24 o
   2  10  17       14.11       -8.99     45.82 o
   3  10  17       56.74      131.35     99.58 o
   4  10  17      711.47      722.53     60.07 o
   5  10  17        2.91      -22.62    138.09 o
   6  10  17      937.04     1035.32    173.00 o
   7  10  17      519.11      643.00    154.50 o
  -8  11  17      673.41      528.66    172.04 o
  -7  11  17       53.16      117.66    163.46 o
  -6  11  17     1129.30     1206.23    176.07 o
  -5  11  17       35.23       43.16    146.07 o
  -4  11  17     1344.17     1456.09    185.15 o
  -3  11  17      444.07      373.83    110.34 o
  -2  11  17        3.35       -4.54     33.08 o
  -1  11  17       38.37       54.57     17.59 o
   0  11  17      958.41      852.23     82.26 o
   1  11  17     3126.58     3190.63    127.02 o
   2  11  17     1154.48     1351.27     86.30 o
   3  11  17     2285.32     2162.84    207.58 o
   4  11  17       81.53       85.68    147.48 o
   5  11  17       52.78       22.94    125.82 o
   6  11  17      637.43      741.04    179.87 o
   7  11  17      131.09       46.91    147.51 o
  -7  12  17      149.87      268.59    142.76 o
  -6  12  17       13.06      -67.02    160.11 o
  -5  12  17        8.54      -34.54    155.06 o
  -4  12  17     3389.45     2760.77    230.90 o
  -3  12  17      203.78      189.71     59.40 o
  -2  12  17     4628.70     5067.68    120.93 o
  -1  12  17       32.42       -2.46     21.51 o
   0  12  17      215.66      224.38     59.40 o
   1  12  17      102.94       75.22     57.30 o
   2  12  17       49.97       15.50    142.86 o
   3  12  17       25.75       16.86    153.23 o
   4  12  17      528.49      783.81    171.44 o
   5  12  17      361.59      267.26    160.87 o
   6  12  17      577.15      717.03    174.48 o
   7  12  17      114.59       34.81    142.19 o
  -7  13  17       44.43      223.55    163.46 o
  -6  13  17      242.10      232.29    174.76 o
  -5  13  17     1191.04     1332.47    196.96 o
  -4  13  17       15.35       21.94     60.37 o
  -3  13  17        6.60        5.69     55.28 o
  -2  13  17        7.58        9.14     45.41 o
  -1  13  17     1083.19      955.48    170.33 o
   0  13  17     1390.68     1514.71    108.82 o
   1  13  17      265.84      174.77    160.24 o
   2  13  17       62.81      154.34    160.20 o
   3  13  17       98.17       65.95    133.33 o
   4  13  17      439.23      426.50    147.72 o
   5  13  17       20.28      -46.70    157.34 o
   6  13  17      853.12     1039.06    192.07 o
  -7  14  17        6.43       88.19    131.00 o
  -6  14  17      660.76      688.07    145.05 o
  -5  14  17       89.42       41.32     80.97 o
  -4  14  17     1480.47     1535.48    113.20 o
  -3  14  17       94.52       95.30     56.54 o
  -2  14  17      580.04      487.14    171.91 o
  -1  14  17      316.74      256.20    143.04 o
   0  14  17       26.31      -86.38    153.68 o
   1  14  17      178.04      179.86    155.79 o
   2  14  17     4661.62     4560.84    285.67 o
   3  14  17     2950.80     3132.36    262.49 o
   4  14  17     2255.54     2667.30    252.55 o
   5  14  17      753.72      745.67    171.64 o
   6  14  17       37.72       37.16    159.13 o
  -6  15  17      952.35      836.15    176.46 o
  -5  15  17       49.62       88.16     76.21 o
  -4  15  17       99.19       50.92     59.46 o
  -3  15  17        2.03      -29.99    108.01 o
  -2  15  17      394.07      526.69    160.40 o
  -1  15  17      220.62      180.26    142.21 o
   0  15  17     6164.53     6411.36    339.73 o
   1  15  17        2.00      -65.64    151.23 o
   2  15  17     2219.72     2132.39    236.76 o
   3  15  17        9.17      -90.80    141.83 o
   4  15  17       16.57       -4.84    158.07 o
   5  15  17      125.23      146.09    147.02 o
  -5  16  17      413.50      726.83    194.65 o
  -4  16  17      261.48      286.04    114.30 o
  -3  16  17      856.26      847.30    180.08 o
  -2  16  17     1000.37     1101.31    179.62 o
  -1  16  17      226.19      181.45    147.47 o
   0  16  17       72.74       18.28    142.38 o
   1  16  17        5.49      -80.64    150.96 o
   2  16  17      311.01      327.65    164.44 o
   3  16  17      787.11      997.60    192.22 o
   4  16  17      907.93      947.89    188.22 o
  -5  17  17      544.43      643.05    198.43 o
  -4  17  17      197.01      256.73    107.11 o
  -3  17  17      132.67       94.55    138.73 o
  -2  17  17       13.04       16.06    148.22 o
  -1  17  17        8.68       -1.13    142.43 o
   0  17  17     2767.60     3295.98    273.49 o
   1  17  17       54.37      153.03    169.07 o
   2  17  17      752.49      689.76    189.30 o
   3  17  17      211.01      195.13    180.33 o
   4  17  17      208.72      294.81    158.79 o
  -3  18  17     1346.30     1587.26    212.16 o
  -2  18  17      420.83      475.48    155.77 o
  -1  18  17      271.17      264.44    158.90 o
   0  18  17      422.88      383.12    182.53 o
   1  18  17        2.58       92.35    139.96 o
   2  18  17       16.37      -44.54    146.72 o
   3  18  17       65.80       64.16    163.93 o
  -2  19  17      185.14      269.65    166.40 o
  -1  19  17       10.30       22.72    175.11 o
   0  19  17     1425.85     1187.99    199.23 o
   1  19  17       57.69       13.38    170.99 o
  -8   0  18     1360.54     1452.78    113.21 o
  -6   0  18     2438.03     2171.87    187.86 o
  -4   0  18     3508.00     3452.41    210.46 o
  -2   0  18    14975.59    16191.70    235.97 o
   0   0  18    11573.59    11995.13    277.88 o
   2   0  18      472.50      519.72     59.84 o
   4   0  18     2568.75     2516.48    142.01 o
   6   0  18      660.36      765.05     91.65 o
   8   0  18     4357.34     3921.33    275.03 o
  -9   1  18       52.31       56.88     98.58 o
  -8   1  18      219.40      213.21     56.99 o
  -7   1  18      146.57      112.77     55.57 o
  -6   1  18     1765.11     1787.20     90.09 o
  -5   1  18      815.22      705.53     70.76 o
  -4   1  18     2962.35     3077.41    163.44 o
  -3   1  18       58.85       50.57     33.94 o
  -2   1  18     1817.35     1962.51     63.26 o
  -1   1  18        0.87        7.91     29.61 o
   0   1  18     1574.34     1470.64     48.73 o
   1   1  18      215.18      242.26     35.20 o
   2   1  18      360.32      326.70     37.40 o
   3   1  18       37.61       38.71     38.83 o
   4   1  18      819.83      684.24     76.10 o
   5   1  18       47.48        5.39     48.26 o
   6   1  18      492.29      427.26     56.89 o
   7   1  18        6.48        7.83     50.13 o
   8   1  18      454.39      457.54     86.06 o
  -9   2  18       11.03       26.10    107.47 o
  -8   2  18      599.01      632.65     65.29 o
  -7   2  18       42.33       27.58     55.15 o
  -6   2  18     2370.81     2441.01     99.42 o
  -5   2  18     2002.98     1964.91    122.23 o
  -4   2  18      210.19      138.07     42.75 o
  -3   2  18      875.07      876.26     52.67 o
  -2   2  18     1011.11      999.05     44.81 o
  -1   2  18      141.75      129.00     37.69 o
   0   2  18      426.03      450.48     36.79 o
   1   2  18      288.75      337.40     23.17 o
   2   2  18      969.21     1040.11     46.54 o
   3   2  18     1041.59      999.31     55.20 o
   4   2  18      272.43      269.33     51.47 o
   5   2  18      226.71      251.07     52.14 o
   6   2  18     1323.04     1087.71     74.00 o
   7   2  18       79.87       54.37     69.17 o
   8   2  18      465.47      518.42     81.87 o
  -9   3  18       18.47      -16.77    108.60 o
  -8   3  18       32.43       22.91     70.92 o
  -7   3  18       26.62       42.66     55.55 o
  -6   3  18     1267.40     1334.83    107.72 o
  -5   3  18      413.86      320.59     74.80 o
  -4   3  18       75.02       84.67     40.54 o
  -3   3  18      226.35      163.28     38.21 o
  -2   3  18      483.03      439.98     39.63 o
  -1   3  18      124.23       78.13     28.43 o
   0   3  18     1424.78     1520.00     68.25 o
   1   3  18      823.34      767.30     34.43 o
   2   3  18     7695.89     7623.32    113.67 o
   3   3  18     1017.70     1103.52     54.52 o
   4   3  18     5669.62     5925.42    134.17 o
   5   3  18      107.75       57.11     44.07 o
   6   3  18        5.86       -9.47     45.27 o
   7   3  18      764.42      703.88    101.33 o
   8   3  18      101.30       19.79     74.03 o
  -9   4  18       88.22      107.93     97.27 o
  -8   4  18      370.72      506.11     83.42 o
  -7   4  18        0.43      -21.49     57.40 o
  -6   4  18       54.89       41.16     71.63 o
  -5   4  18     1437.22     1427.71     96.88 o
  -4   4  18       20.48       10.25     52.65 o
  -3   4  18     2513.51     2602.23     83.61 o
  -2   4  18        5.73       19.59     35.80 o
  -1   4  18       96.69       67.45     27.83 o
   0   4  18     1903.98     1998.68     48.44 o
   1   4  18      634.96      628.67     35.58 o
   2   4  18      563.97      580.68     68.21 o
   3   4  18       73.57       57.40     52.85 o
   4   4  18        1.05      -21.54     32.77 o
   5   4  18       19.96       39.77     37.65 o
   6   4  18      608.21      567.09    124.62 o
   7   4  18       66.15        8.74     87.10 o
   8   4  18     1042.01     1056.43    115.90 o
  -9   5  18       66.30       54.14    111.48 o
  -8   5  18      246.82      161.11     71.17 o
  -7   5  18       48.74      102.15     95.63 o
  -6   5  18      729.55      736.21    104.25 o
  -5   5  18      284.20      219.60     85.56 o
  -4   5  18      789.24      684.23     68.39 o
  -3   5  18     1777.40     1807.62     72.41 o
  -2   5  18       56.71       70.58     35.88 o
  -1   5  18       96.81       72.09     31.23 o
   0   5  18      584.96      635.00     33.12 o
   1   5  18      233.12      247.70     20.09 o
   2   5  18        5.94       15.81     28.25 o
   3   5  18     1346.27     1271.57    120.70 o
   4   5  18      281.39      324.86     98.32 o
   5   5  18        1.55       10.93     82.35 o
   6   5  18       10.55       16.10     83.52 o
   7   5  18       64.69       82.05     92.25 o
   8   5  18      137.75      111.30     91.54 o
  -9   6  18       33.23      -91.81    181.58 o
  -8   6  18      249.83      246.91     83.39 o
  -7   6  18       18.68       70.69    138.78 o
  -6   6  18      265.31      227.78    133.37 o
  -5   6  18      218.39      170.06     88.24 o
  -4   6  18        5.64       -2.30     51.58 o
  -3   6  18       84.74       99.73     38.70 o
  -2   6  18      119.49      213.80     37.11 o
  -1   6  18     1586.19     1549.01     63.20 o
   0   6  18     2542.11     2584.07     55.84 o
   1   6  18        5.11        7.80     26.63 o
   2   6  18      411.41      355.65     50.50 o
   3   6  18       18.18       42.80     33.71 o
   4   6  18      249.32      220.19     93.32 o
   5   6  18     1367.49     1461.33    125.32 o
   6   6  18     1047.81     1202.89    120.72 o
   7   6  18     1213.15     1107.63    121.34 o
   8   6  18      863.73      719.25    123.52 o
  -8   7  18        5.05       42.54    149.52 o
  -7   7  18      735.27      670.08    154.03 o
  -6   7  18        5.59        9.52    137.81 o
  -5   7  18     3206.60     3448.18    298.50 o
  -4   7  18     1295.17     1147.41     77.70 o
  -3   7  18     1769.78     1742.52     71.91 o
  -2   7  18     1902.57     1920.18     78.58 o
  -1   7  18     1247.52     1417.14     90.58 o
   0   7  18        0.20      -13.34     17.63 o
   1   7  18      190.47      215.45     34.84 o
   2   7  18     4884.31     4914.71    208.66 o
   3   7  18     1036.43      838.85    110.98 o
   4   7  18      625.47      662.58    108.11 o
   5   7  18        7.19       -9.65     99.13 o
   6   7  18      177.22      128.25     95.77 o
   7   7  18       60.19       54.07     95.31 o
   8   7  18      422.86      362.36    152.98 o
  -8   8  18      545.69      622.95    177.95 o
  -7   8  18       26.91       46.12    140.85 o
  -6   8  18     1748.37     1831.67    201.54 o
  -5   8  18     1703.46     1472.18    178.67 o
  -4   8  18      835.00      871.51     73.57 o
  -3   8  18     2172.38     2026.89     77.65 o
  -2   8  18      736.98      776.46     50.92 o
  -1   8  18      547.46      620.06     40.50 o
   0   8  18      965.74      966.51     59.10 o
   1   8  18      808.10      892.81     55.06 o
   2   8  18     1199.54     1335.92     59.29 o
   3   8  18      496.33      466.32     40.08 o
   4   8  18      229.65      263.10    100.90 o
   5   8  18     1243.40     1012.86    121.17 o
   6   8  18     2681.67     2873.19    306.76 o
   7   8  18     1247.06     1227.36    130.05 o
  -8   9  18        1.74       59.52    152.59 o
  -7   9  18      532.25      455.92    162.52 o
  -6   9  18      671.42      518.78    168.89 o
  -5   9  18      802.94     1046.96    166.65 o
  -4   9  18     1811.50     1817.07    180.02 o
  -3   9  18        0.20      -26.68     49.41 o
  -2   9  18       32.64       58.66     34.59 o
  -1   9  18     3921.55     4126.74     76.51 o
   0   9  18      551.24      411.31     62.95 o
   1   9  18     1278.03     1237.08     72.79 o
   2   9  18     4540.49     4693.79    111.00 o
   3   9  18      195.03      135.13    103.15 o
   4   9  18     1486.12     1530.88    223.97 o
   5   9  18      502.89      564.19    107.37 o
   6   9  18       14.18       30.67    102.73 o
   7   9  18      971.00     1181.31    183.95 o
  -8  10  18      202.93      202.87    141.72 o
  -7  10  18       39.01      -59.77    155.41 o
  -6  10  18      237.27      179.72    149.39 o
  -5  10  18     1725.78     1841.82    189.48 o
  -4  10  18       44.65       48.38    138.56 o
  -3  10  18     1036.19     1084.07     75.01 o
  -2  10  18     1588.10     1610.31     71.67 o
  -1  10  18       26.31       31.61     17.68 o
   0  10  18     2319.31     2302.26     97.38 o
   1  10  18      778.53      734.31     78.90 o
   2  10  18       12.55        2.16     97.45 o
   3  10  18      322.65      389.87    109.00 o
   4  10  18      334.43      293.33    109.90 o
   5  10  18      655.59      766.10    120.78 o
   6  10  18      296.57      325.58    134.47 o
   7  10  18        0.07      -15.81    146.94 o
  -7  11  18     1022.25      991.35    177.27 o
  -6  11  18        0.14       -1.33    151.48 o
  -5  11  18      953.07      839.91    160.63 o
  -4  11  18      332.97      292.20    144.40 o
  -3  11  18      250.15      126.81    100.77 o
  -2  11  18      411.34      403.34     53.78 o
  -1  11  18     2705.43     2596.98    101.94 o
   0  11  18      572.19      637.61     76.92 o
   1  11  18     3527.02     3875.46    249.00 o
   2  11  18      575.62      698.59    156.54 o
   3  11  18       95.13       97.44    139.11 o
   4  11  18       43.43       -4.37    136.50 o
   5  11  18      876.71     1156.50    179.77 o
   6  11  18        5.61      101.20    125.93 o
  -7  12  18      207.98      133.32    152.89 o
  -6  12  18      116.05      138.30    135.12 o
  -5  12  18      525.71      560.90    169.81 o
  -4  12  18       46.58      -11.92    145.14 o
  -3  12  18     1612.40     1790.22     91.68 o
  -2  12  18        8.40       -1.39     41.65 o
  -1  12  18     2202.35     2148.24    224.87 o
   0  12  18       27.73       37.01     55.72 o
   1  12  18     1643.32     1803.62    196.80 o
   2  12  18        5.33       41.62    134.79 o
   3  12  18     3086.32     3304.52    252.10 o
   4  12  18        0.02       43.16    145.65 o
   5  12  18     1184.11     1278.86    190.53 o
   6  12  18       26.04       94.38    151.35 o
  -7  13  18       91.30      153.00    152.61 o
  -6  13  18       79.73       74.94    147.77 o
  -5  13  18     1536.35     1666.45    212.28 o
  -4  13  18       14.78        8.81     64.92 o
  -3  13  18        1.52       11.80     56.26 o
  -2  13  18     1257.05     1124.62    124.83 o
  -1  13  18       82.05       58.37    148.20 o
   0  13  18       71.80      106.45    132.97 o
   1  13  18      480.57      536.19    152.65 o
   2  13  18       87.89       72.25    147.06 o
   3  13  18     1253.00     1244.06    192.68 o
   4  13  18       37.34       64.87    140.29 o
   5  13  18        2.71       60.32    156.52 o
   6  13  18       62.24      -68.58    152.49 o
  -6  14  18        1.39      -47.96     93.20 o
  -5  14  18       12.57      -23.58     71.95 o
  -4  14  18       47.84       43.48     66.32 o
  -3  14  18     1325.55     1384.50    142.41 o
  -2  14  18      438.11      287.49    131.25 o
  -1  14  18     2008.39     1895.93    209.73 o
   0  14  18      113.09       64.40    136.84 o
   1  14  18      694.21      472.98    150.28 o
   2  14  18        2.03       17.16    165.45 o
   3  14  18      876.29      892.20    186.63 o
   4  14  18        0.45       39.79    157.41 o
   5  14  18      598.56      576.72    164.36 o
  -5  15  18      436.07      614.12    186.50 o
  -4  15  18        7.71       21.02    138.94 o
  -3  15  18        7.16      -44.12    102.70 o
  -2  15  18      288.24      366.62    156.90 o
  -1  15  18     1101.61     1146.67    178.67 o
   0  15  18      640.80      446.29    157.86 o
   1  15  18     2167.81     1868.64    224.79 o
   2  15  18      439.14      610.47    168.13 o
   3  15  18      196.39      275.51    152.38 o
   4  15  18      111.20       51.41    149.23 o
  -5  16  18        5.98       98.54    202.41 o
  -4  16  18      782.44      748.13    125.88 o
  -3  16  18     1014.98      904.99    202.27 o
  -2  16  18      208.22      290.70    155.44 o
  -1  16  18     2145.18     2260.48    232.88 o
   0  16  18        6.47      101.25    150.63 o
   1  16  18       16.70     -133.08    168.90 o
   2  16  18       96.59      172.85    156.17 o
   3  16  18      308.58      272.77    175.34 o
   4  16  18       18.42      -51.50    165.43 o
  -4  17  18      124.81      407.75    140.77 o
  -3  17  18        1.07       17.97    114.77 o
  -2  17  18       12.79       36.79    150.62 o
  -1  17  18     1079.26     1211.55    195.02 o
   0  17  18       92.52       19.09    166.26 o
   1  17  18     1062.99     1068.03    187.99 o
   2  17  18       47.17      -13.50    163.73 o
   3  17  18      228.19      273.07    152.69 o
  -2  18  18      482.26      525.24    171.40 o
  -1  18  18      218.94      432.51    173.67 o
   0  18  18     1280.23     1239.34    213.42 o
   1  18  18     1489.75     1500.33    229.16 o
  -9   0  19      224.97       88.74    165.44 o
  -7   0  19      559.40      697.02    102.39 o
  -5   0  19      588.97      450.06     94.84 o
  -3   0  19       38.70       21.26     50.33 o
  -1   0  19     2597.48     2568.63     92.90 o
   1   0  19      145.63      173.36     49.00 o
   3   0  19       12.86      -42.52     76.11 o
   5   0  19     3156.52     3084.69    431.81 o
   7   0  19     1766.50     1291.37    196.93 o
  -9   1  19      266.05      417.59    108.30 o
  -8   1  19       40.39       58.48     54.50 o
  -7   1  19       83.92       60.56     60.25 o
  -6   1  19        5.73      -25.93     59.22 o
  -5   1  19      819.76      689.22     71.22 o
  -4   1  19       53.46       26.34     45.10 o
  -3   1  19      352.50      354.08     43.42 o
  -2   1  19      371.20      481.78     42.17 o
  -1   1  19      424.12      412.56     42.57 o
   0   1  19      911.54      899.55     47.40 o
   1   1  19     1140.28     1094.51     50.17 o
   2   1  19     2849.37     2968.06     70.32 o
   3   1  19     1273.63     1214.01     61.60 o
   4   1  19      338.64      243.09     52.94 o
   5   1  19     2754.73     2750.88     97.94 o
   6   1  19        0.13      -10.17     48.96 o
   7   1  19       85.25       55.25     66.68 o
   8   1  19       22.60       -7.35     97.82 o
  -9   2  19       21.81      -31.75    113.06 o
  -8   2  19       12.21       37.44     54.07 o
  -7   2  19     1946.24     1984.93     94.14 o
  -6   2  19     1149.61     1118.67     79.44 o
  -5   2  19      722.27      714.79     77.27 o
  -4   2  19      944.01     1005.59     81.95 o
  -3   2  19     1453.45     1408.31     60.46 o
  -2   2  19       40.93       69.11     32.15 o
  -1   2  19      319.31      326.67     40.35 o
   0   2  19      817.46      750.88     41.25 o
   1   2  19     1557.45     1626.83     64.79 o
   2   2  19     4624.69     4986.88    121.38 o
   3   2  19     4396.77     4185.96     93.44 o
   4   2  19       19.99      -21.95     44.17 o
   5   2  19     1796.53     1721.88     82.70 o
   6   2  19       44.44      -18.80     75.12 o
   7   2  19     1284.22     1279.52    100.07 o
   8   2  19      230.42      235.76    104.32 o
  -9   3  19     1725.46     2049.66    163.14 o
  -8   3  19       29.86       -0.03     70.62 o
  -7   3  19      483.36      459.86     70.33 o
  -6   3  19      318.57      313.03     64.85 o
  -5   3  19      442.33      410.40     76.42 o
  -4   3  19       40.53       42.69     63.40 o
  -3   3  19     2160.65     2288.04     79.63 o
  -2   3  19       49.82       43.39     35.76 o
  -1   3  19      434.72      457.60     34.22 o
   0   3  19      380.05      357.61     35.56 o
   1   3  19      165.10      171.96     24.37 o
   2   3  19       89.26       92.47     55.89 o
   3   3  19     3055.74     3255.72     97.93 o
   4   3  19      210.03      215.19     45.06 o
   5   3  19     1366.45     1400.55     74.80 o
   6   3  19       83.29       42.96     83.73 o
   7   3  19      281.39      380.27     91.68 o
   8   3  19       22.18       13.30     70.21 o
  -9   4  19       28.85      -24.79    105.04 o
  -8   4  19        3.36       55.31    103.84 o
  -7   4  19     1987.47     2149.32     98.65 o
  -6   4  19       40.93       81.02     71.32 o
  -5   4  19      396.92      320.27     73.06 o
  -4   4  19       11.48       64.98     54.35 o
  -3   4  19      118.01       67.65     40.63 o
  -2   4  19     2187.45     2013.11     82.66 o
  -1   4  19      558.09      676.31     40.64 o
   0   4  19       17.09       46.18     23.12 o
   1   4  19     4705.24     4657.32     89.80 o
   2   4  19     1689.06     1569.81     89.26 o
   3   4  19        5.60       10.75     84.24 o
   4   4  19     2039.37     2159.78     83.22 o
   5   4  19     1572.45     1445.91    119.18 o
   6   4  19        2.01        8.08     81.10 o
   7   4  19     2254.64     2238.35    239.73 o
   8   4  19      202.25      186.19     84.77 o
  -8   5  19      293.60      300.09    162.89 o
  -7   5  19       22.94       -7.52    145.04 o
  -6   5  19     1030.85      848.99    107.99 o
  -5   5  19     2825.45     2702.33    147.23 o
  -4   5  19     1143.01     1157.33     81.37 o
  -3   5  19      399.97      424.26     48.71 o
  -2   5  19      404.11      410.83     43.23 o
  -1   5  19       99.60       56.08     30.88 o
   0   5  19       17.19       15.80     24.61 o
   1   5  19      593.23      682.12     36.29 o
   2   5  19     1311.30     1154.89     76.60 o
   3   5  19    10719.48    10759.97    258.49 o
   4   5  19       12.88        4.68     86.96 o
   5   5  19     2778.06     2487.56    147.48 o
   6   5  19      103.59       94.66     87.03 o
   7   5  19      544.83      561.77    114.48 o
  -8   6  19      721.76      739.06    174.19 o
  -7   6  19     1490.70     1558.50    201.92 o
  -6   6  19      717.50      625.29    102.31 o
  -5   6  19      530.35      614.74    106.30 o
  -4   6  19      459.84      357.24     63.48 o
  -3   6  19     1865.66     1882.42     97.31 o
  -2   6  19       77.71       66.06     34.25 o
  -1   6  19      635.04      740.60     43.62 o
   0   6  19      123.56       84.65     24.12 o
   1   6  19      163.27      196.94     28.75 o
   2   6  19     1017.01     1088.11     61.22 o
   3   6  19       20.91      -12.56     24.38 o
   4   6  19     2694.99     2596.71    150.10 o
   5   6  19      648.14      680.76    104.31 o
   6   6  19       33.96       65.92     87.42 o
   7   6  19      566.37      743.99    119.86 o
  -8   7  19      535.21      516.05    155.85 o
  -7   7  19        0.26     -139.62    148.10 o
  -6   7  19     2111.92     1974.43    207.18 o
  -5   7  19       28.89       -8.35     86.31 o
  -4   7  19       15.96       31.90     55.22 o
  -3   7  19     2048.54     2232.63    102.32 o
  -2   7  19        2.79       20.86     35.37 o
  -1   7  19     2376.54     2188.53     72.70 o
   0   7  19     1495.55     1582.24     45.02 o
   1   7  19       12.95        5.55     30.10 o
   2   7  19     8056.09     7881.43    233.92 o
   3   7  19      252.67      178.47     44.68 o
   4   7  19       62.08        0.00     93.11 o
   5   7  19      405.17      553.40    103.67 o
   6   7  19      855.54      854.56    115.06 o
   7   7  19      593.53      628.91    134.47 o
  -8   8  19      380.30      337.37    138.30 o
  -7   8  19       74.63        2.08    134.06 o
  -6   8  19      323.27      245.82    148.30 o
  -5   8  19      121.25       66.74    131.77 o
  -4   8  19      226.33      223.43     59.47 o
  -3   8  19     1300.30     1231.12     77.67 o
  -2   8  19      160.59      197.67     37.74 o
  -1   8  19      631.30      656.46     40.83 o
   0   8  19       57.60      127.73     41.58 o
   1   8  19      672.48      783.39     50.45 o
   2   8  19        4.87       41.14     55.83 o
   3   8  19     1932.30     1604.30    135.83 o
   4   8  19      906.62      912.08    115.06 o
   5   8  19      105.57       86.33     93.89 o
   6   8  19       11.52       25.07     99.44 o
   7   8  19       31.45       61.47     95.97 o
  -8   9  19      358.26      433.10    162.01 o
  -7   9  19        0.29       12.81    132.85 o
  -6   9  19      485.63      519.65    144.24 o
  -5   9  19      176.04      106.26    119.78 o
  -4   9  19        6.30       34.88    115.25 o
  -3   9  19      894.68     1111.76    112.56 o
  -2   9  19        3.87       16.47     47.99 o
  -1   9  19      324.65      326.92     51.65 o
   0   9  19      477.60      484.01     55.43 o
   1   9  19        1.03        9.66     66.19 o
   2   9  19       70.62       26.41     96.08 o
   3   9  19     2766.00     2551.71    283.20 o
   4   9  19       85.65       62.71     95.75 o
   5   9  19       29.46      -50.98    102.34 o
   6   9  19      717.28      734.99    176.01 o
   7   9  19      905.99      815.63    167.73 o
  -7  10  19      105.36       61.44    129.23 o
  -6  10  19      443.00      439.84    148.59 o
  -5  10  19      382.90      354.25    134.18 o
  -4  10  19     2367.36     2411.90    205.24 o
  -3  10  19      125.54      139.88     91.17 o
  -2  10  19       56.07       53.96     56.23 o
  -1  10  19      361.04      447.76     30.88 o
   0  10  19      133.11      134.93     74.82 o
   1  10  19      508.06      638.93    106.96 o
   2  10  19       32.08       13.56     97.73 o
   3  10  19       16.52      -46.58     94.92 o
   4  10  19     1332.99     1381.84    136.10 o
   5  10  19        9.35       60.90     96.54 o
   6  10  19       84.10      133.14    149.14 o
  -7  11  19       20.38      -69.16    157.76 o
  -6  11  19      784.46      571.52    148.28 o
  -5  11  19      335.16      385.94    137.07 o
  -4  11  19      535.29      701.20    157.34 o
  -3  11  19      353.54      245.96     98.25 o
  -2  11  19       83.05      100.09     43.10 o
  -1  11  19      691.66      684.79     64.99 o
   0  11  19      738.29      642.88    151.97 o
   1  11  19     1636.64     1684.31    142.19 o
   2  11  19       95.29      -34.53    103.82 o
   3  11  19     1814.37     1768.01    199.48 o
   4  11  19       34.74       62.44    134.13 o
   5  11  19      752.06      844.78    172.77 o
   6  11  19      442.21      545.83    154.83 o
  -6  12  19      266.51      378.99    167.10 o
  -5  12  19      872.39      921.42    173.40 o
  -4  12  19      887.93      880.35    181.31 o
  -3  12  19       37.72       37.05     52.32 o
  -2  12  19      460.15      418.42    101.53 o
  -1  12  19     1003.54      975.70    107.76 o
   0  12  19      882.72     1057.13    189.48 o
   1  12  19      186.79      170.23    153.60 o
   2  12  19       32.09       28.91    141.30 o
   3  12  19       98.64      -14.11    144.73 o
   4  12  19      180.39      279.43    150.92 o
   5  12  19       43.56       50.09    144.59 o
  -6  13  19      890.15      913.63    181.83 o
  -5  13  19       10.35        1.01    149.95 o
  -4  13  19      269.03      318.90     76.62 o
  -3  13  19       17.82        5.18     99.47 o
  -2  13  19      271.04      276.13    102.05 o
  -1  13  19      710.14      530.21    177.86 o
   0  13  19     4703.67     5317.50    310.77 o
   1  13  19      699.38      787.46    182.66 o
   2  13  19     1534.39     1615.58    200.42 o
   3  13  19        0.61      -45.38    154.36 o
   4  13  19       96.99      137.21    148.93 o
   5  13  19        1.31      -48.21    150.91 o
  -5  14  19       21.81      -74.18    159.08 o
  -4  14  19     5050.75     5421.61    308.53 o
  -3  14  19       61.08      132.39    110.27 o
  -2  14  19     1242.92     1475.91    146.26 o
  -1  14  19        0.06       22.71    157.36 o
   0  14  19       19.85       33.39    165.46 o
   1  14  19     1174.24     1394.55    209.04 o
   2  14  19     1834.90     1862.50    217.01 o
   3  14  19        9.40       31.73    136.32 o
   4  14  19     2195.33     2196.65    242.76 o
  -5  15  19        9.11       -6.62    210.09 o
  -4  15  19      632.07      385.36    165.13 o
  -3  15  19      839.09      614.55    112.40 o
  -2  15  19      404.18      373.94    103.50 o
  -1  15  19      589.04      482.15    169.63 o
   0  15  19     2283.37     2384.28    247.91 o
   1  15  19       24.25       20.20    157.25 o
   2  15  19       62.20      144.10    162.02 o
   3  15  19      269.14      201.01    175.09 o
   4  15  19      327.52      301.32    139.58 o
  -4  16  19     1745.19     2094.36    272.38 o
  -3  16  19       58.11       13.12    114.11 o
  -2  16  19      913.78     1000.54    186.60 o
  -1  16  19      186.99      234.27    151.25 o
   0  16  19      707.51      603.34    182.03 o
   1  16  19      918.05     1222.79    179.81 o
   2  16  19     1127.11     1284.39    211.14 o
   3  16  19      250.96      210.86    148.87 o
  -3  17  19      400.87      635.87    137.25 o
  -2  17  19      868.18      775.05    189.54 o
  -1  17  19      334.43      459.52    175.49 o
   0  17  19     2249.34     2063.01    255.69 o
   1  17  19      404.40      873.39    206.81 o
   2  17  19      135.34      121.80    173.13 o
  -8   0  20      999.52     1227.64    197.08 o
  -6   0  20     2897.84     2954.10    396.30 o
  -4   0  20      820.19      799.20    101.26 o
  -2   0  20     1985.33     2076.67     89.83 o
   0   0  20    10406.22    11529.31    285.69 o
   2   0  20    18020.25    18419.95    383.20 o
   4   0  20      186.11      182.81     76.30 o
   6   0  20      127.39       54.00     68.71 o
  -8   1  20     2013.46     2291.36    163.53 o
  -7   1  20       79.21       37.42     61.51 o
  -6   1  20      972.46      888.45     79.94 o
  -5   1  20      283.63      235.20     63.41 o
  -4   1  20     4171.11     4133.74    188.14 o
  -3   1  20        4.24       31.38     44.43 o
  -2   1  20     3825.05     4046.32     91.41 o
  -1   1  20       12.46       14.35     35.11 o
   0   1  20      691.56      806.56     62.27 o
   1   1  20      605.22      720.52     53.30 o
   2   1  20      557.10      566.44     44.18 o
   3   1  20      925.21     1111.86     83.57 o
   4   1  20     2931.53     3083.72    103.10 o
   5   1  20      307.64      303.37     50.52 o
   6   1  20      546.71      523.76     77.06 o
   7   1  20      304.34      186.97    113.95 o
  -8   2  20       84.25       38.33     71.91 o
  -7   2  20      196.35      154.35     64.72 o
  -6   2  20     2249.78     2349.33    104.33 o
  -5   2  20      843.21      770.57     98.92 o
  -4   2  20       56.35       10.39     64.87 o
  -3   2  20      849.53      830.69     50.92 o
  -2   2  20     2224.53     2383.38    101.94 o
  -1   2  20     2681.07     2695.29     78.98 o
   0   2  20       15.34       34.08     27.99 o
   1   2  20     1875.95     2022.58     73.03 o
   2   2  20      357.86      376.48     43.88 o
   3   2  20      924.74     1085.89     58.03 o
   4   2  20       97.62      103.19     50.75 o
   5   2  20        5.08       34.76     76.22 o
   6   2  20     1481.14     1587.40    119.82 o
   7   2  20        8.40      -23.52     71.51 o
  -8   3  20      107.73      118.32    108.72 o
  -7   3  20      900.16      906.29     77.73 o
  -6   3  20      293.91      247.92     66.95 o
  -5   3  20      164.38      133.79     70.78 o
  -4   3  20     1932.42     2018.99    102.07 o
  -3   3  20      175.61      105.96     40.53 o
  -2   3  20     1005.97     1120.93     59.20 o
  -1   3  20     1337.66     1333.69    104.17 o
   0   3  20       13.30       15.88     29.54 o
   1   3  20     3613.36     3861.04    194.42 o
   2   3  20      171.63      248.25     51.82 o
   3   3  20      448.30      458.65     47.15 o
   4   3  20     2068.49     2050.88    130.74 o
   5   3  20      368.25      373.68     90.42 o
   6   3  20      618.49      689.18     98.05 o
   7   3  20      323.98      319.99     87.04 o
  -8   4  20       82.06       42.63     95.48 o
  -7   4  20       25.64        2.24     61.39 o
  -6   4  20      366.19      408.99     78.88 o
  -5   4  20      210.29      301.59     94.93 o
  -4   4  20       62.58       77.48     85.74 o
  -3   4  20      779.91      833.50     58.19 o
  -2   4  20       20.30       -5.89     37.39 o
  -1   4  20      470.94      500.95     40.15 o
   0   4  20      388.86      443.27     49.89 o
   1   4  20      183.74      207.07     28.97 o
   2   4  20      342.32      243.26     89.77 o
   3   4  20      751.80      681.75    104.92 o
   4   4  20      170.19       79.07     86.17 o
   5   4  20        1.71       60.15    130.18 o
   6   4  20      612.24      687.68    103.21 o
   7   4  20       66.04       66.90     84.22 o
  -8   5  20      131.96      156.42    152.70 o
  -7   5  20      376.90      313.76     96.96 o
  -6   5  20       72.41       91.14     90.35 o
  -5   5  20        1.65       45.19     89.11 o
  -4   5  20      945.69      930.53     77.45 o
  -3   5  20       94.50       50.46     41.74 o
  -2   5  20       97.30       76.87     35.84 o
  -1   5  20       55.60       30.77     29.57 o
   0   5  20      879.93     1006.50     41.37 o
   1   5  20      365.78      331.26     40.02 o
   2   5  20     1393.68     1181.63    160.17 o
   3   5  20     1023.42     1006.35    113.82 o
   4   5  20      770.63      777.27    109.15 o
   5   5  20      145.88      185.63     86.41 o
   6   5  20        1.85      -22.57     85.72 o
   7   5  20        7.19      -23.58     87.47 o
  -8   6  20      386.65      401.31    172.93 o
  -7   6  20       14.39      -59.69    129.02 o
  -6   6  20      486.81      401.75     98.16 o
  -5   6  20     1423.92     1417.92    125.42 o
  -4   6  20       64.74       16.35     81.79 o
  -3   6  20      441.19      358.86     60.46 o
  -2   6  20     1825.28     1731.77     68.33 o
  -1   6  20      694.13      616.11     42.60 o
   0   6  20      429.99      545.44     42.39 o
   1   6  20      121.21      193.29     52.40 o
   2   6  20     1565.83     1547.89     62.62 o
   3   6  20      550.19      634.26    147.25 o
   4   6  20        0.12       55.30     93.36 o
   5   6  20       55.11       93.25     86.19 o
   6   6  20      799.37      810.86    114.64 o
   7   6  20       10.48       20.80     94.08 o
  -8   7  20      144.42      101.12    156.10 o
  -7   7  20      263.10      294.68    151.73 o
  -6   7  20      153.38       52.48    141.05 o
  -5   7  20      717.92      522.78    101.52 o
  -4   7  20      397.85      470.59     95.98 o
  -3   7  20      201.96      203.72     47.42 o
  -2   7  20      620.01      564.51     44.75 o
  -1   7  20     1232.05     1232.69    112.49 o
   0   7  20      274.99      212.64     39.00 o
   1   7  20      286.78      206.13     58.51 o
   2   7  20     1955.19     1773.01     84.82 o
   3   7  20       69.32       77.90     92.11 o
   4   7  20     1362.66     1515.52    130.61 o
   5   7  20      625.07      599.96    110.71 o
   6   7  20      798.27      808.43    130.04 o
   7   7  20       33.47      107.63    108.50 o
  -7   8  20       34.00       -5.32    155.63 o
  -6   8  20      710.67      758.53    157.82 o
  -5   8  20        3.24        6.91    123.29 o
  -4   8  20       46.12       82.97     87.40 o
  -3   8  20       13.80      -21.42     86.25 o
  -2   8  20     2964.92     2979.07     97.21 o
  -1   8  20       30.34      -12.81     43.72 o
   0   8  20     1247.55     1191.70     87.41 o
   1   8  20       86.17       98.05     56.37 o
   2   8  20      469.87      444.71     58.29 o
   3   8  20       13.55      -15.75     91.90 o
   4   8  20       14.47      -41.44     93.78 o
   5   8  20      669.85      784.43    119.35 o
   6   8  20     1888.94     1837.25    142.29 o
  -7   9  20     1778.20     1765.70    226.01 o
  -6   9  20      160.28       96.20    141.89 o
  -5   9  20      171.91      111.12    121.16 o
  -4   9  20     2346.82     2240.28    194.54 o
  -3   9  20      510.32      402.54     99.07 o
  -2   9  20       14.18        9.91     70.92 o
  -1   9  20     1314.32     1294.45     94.72 o
   0   9  20      961.60      902.86     82.77 o
   1   9  20     4117.86     4189.28    128.19 o
   2   9  20       20.55       57.54     66.61 o
   3   9  20      659.98      760.03    164.99 o
   4   9  20      513.65      692.30    116.12 o
   5   9  20      334.69      340.65    102.55 o
   6   9  20      742.60      950.67    135.46 o
  -7  10  20      620.27      778.79    191.01 o
  -6  10  20      715.07      860.57    179.30 o
  -5  10  20     1013.10      920.75    172.67 o
  -4  10  20      464.87      483.57    140.30 o
  -3  10  20     1113.77     1063.65    156.53 o
  -2  10  20     1562.38     1697.51    107.18 o
  -1  10  20      517.00      421.59     77.53 o
   0  10  20     2243.38     2203.44    109.07 o
   1  10  20      244.25      232.85     65.50 o
   2  10  20      766.00      687.84    157.78 o
   3  10  20     1704.17     1707.75    145.14 o
   4  10  20        1.27      -50.48     98.53 o
   5  10  20     1575.19     1554.80    142.50 o
   6  10  20      360.84      518.85    159.06 o
  -6  11  20       69.32        4.19    142.38 o
  -5  11  20     2302.65     2349.13    226.08 o
  -4  11  20       64.58       45.55    138.96 o
  -3  11  20       54.32      199.04    133.91 o
  -2  11  20      734.87      567.23     99.89 o
  -1  11  20       20.43       24.03     84.80 o
   0  11  20     1309.93     1232.92    106.96 o
   1  11  20     3255.04     3232.80    182.41 o
   2  11  20      450.79      490.41    119.12 o
   3  11  20      340.25      421.52    116.96 o
   4  11  20       12.47       41.12    137.00 o
   5  11  20      271.87      406.34    162.17 o
  -6  12  20       25.35       44.29    135.43 o
  -5  12  20     1973.33     2057.40    215.03 o
  -4  12  20        4.76       39.34    146.74 o
  -3  12  20     2282.25     2261.82    158.86 o
  -2  12  20      116.45       76.92     97.74 o
  -1  12  20     1641.26     1873.20    134.11 o
   0  12  20      160.15       95.74     82.70 o
   1  12  20       16.99      -27.14    146.13 o
   2  12  20       14.06       24.38    153.54 o
   3  12  20      839.14      983.89    182.85 o
   4  12  20       30.95       34.62    149.30 o
   5  12  20      439.43      567.92    168.09 o
  -5  13  20      618.63      637.03    171.93 o
  -4  13  20       21.11      -49.42    143.79 o
  -3  13  20        0.30      -10.01     98.97 o
  -2  13  20      427.24      306.90    105.31 o
  -1  13  20       31.91       86.88     95.48 o
   0  13  20       69.92      -42.81    137.21 o
   1  13  20      197.54      231.00    148.21 o
   2  13  20        3.62       96.92    154.94 o
   3  13  20       74.47      117.78    154.70 o
   4  13  20      365.90      455.69    157.73 o
  -5  14  20      957.94      708.54    223.62 o
  -4  14  20       61.23       54.44    146.51 o
  -3  14  20     2331.03     2383.09    178.94 o
  -2  14  20       69.14      153.11     98.45 o
  -1  14  20      244.57      235.87     96.07 o
   0  14  20      298.12      407.42    173.61 o
   1  14  20      886.04      788.35    179.55 o
   2  14  20     1282.86     1399.30    199.15 o
   3  14  20     1202.20     1075.93    196.09 o
   4  14  20      323.07      309.13    152.27 o
  -4  15  20       77.65      -13.48    198.28 o
  -3  15  20      173.61      253.49    109.55 o
  -2  15  20      205.99      173.86    105.69 o
  -1  15  20        8.68     -110.49    150.96 o
   0  15  20        1.43        4.53    169.77 o
   1  15  20     1580.27     1705.21    226.96 o
   2  15  20       10.76      -31.91    150.74 o
   3  15  20      477.07      254.99    151.48 o
  -3  16  20      252.97      412.50    129.50 o
  -2  16  20       98.41      244.22    174.79 o
  -1  16  20       62.24       37.38    167.21 o
   0  16  20       39.98      139.38    166.00 o
   1  16  20      167.04      225.86    183.99 o
   2  16  20      501.86      692.12    193.81 o
  -7   0  21       40.74      -60.59     91.61 o
  -5   0  21     1851.48     1605.78    189.20 o
  -3   0  21      445.65      474.17     85.67 o
  -1   0  21     7460.45     8182.07    441.79 o
   1   0  21       32.41       15.43     46.20 o
   3   0  21       34.96       37.23     69.73 o
   5   0  21     1672.70     1483.14    107.98 o
   7   0  21     2619.76     2700.46    261.15 o
  -8   1  21        5.62       35.25     97.07 o
  -7   1  21      105.59       12.23     63.52 o
  -6   1  21       17.88       18.17     60.95 o
  -5   1  21     2320.50     2343.42    101.48 o
  -4   1  21      140.93       93.28     58.67 o
  -3   1  21     1752.34     1780.59     84.14 o
  -2   1  21      386.87      466.88     47.67 o
  -1   1  21      466.16      460.21     43.17 o
   0   1  21       34.80       60.83     41.95 o
   1   1  21      164.86      190.08     41.53 o
   2   1  21      103.22      180.93     35.62 o
   3   1  21     1226.86     1410.53     78.81 o
   4   1  21       28.48       20.96     51.08 o
   5   1  21      372.12      363.38     76.48 o
   6   1  21      111.32       74.21    109.60 o
   7   1  21        3.70      -32.56    112.95 o
  -8   2  21       19.12       39.89     95.64 o
  -7   2  21     2512.56     2805.32    140.52 o
  -6   2  21       17.51        8.23     61.49 o
  -5   2  21      797.58      651.03     73.08 o
  -4   2  21       68.49      103.04     65.88 o
  -3   2  21       12.91       20.32     36.57 o
  -2   2  21       91.92       88.26     45.83 o
  -1   2  21     1118.88     1124.51     66.81 o
   0   2  21     1925.61     2129.74     79.91 o
   1   2  21      183.57      276.59     41.66 o
   2   2  21     2193.14     2264.58     99.34 o
   3   2  21     1370.79     1394.38     64.01 o
   4   2  21     1564.45     1481.75    115.65 o
   5   2  21      398.57      371.31    145.73 o
   6   2  21       36.02       51.36     70.89 o
   7   2  21      143.36      143.83    107.59 o
  -8   3  21       12.56      -24.83    104.21 o
  -7   3  21      108.63       65.03     63.89 o
  -6   3  21        3.11       -2.35     62.23 o
  -5   3  21      171.45      170.57     72.19 o
  -4   3  21      632.24      510.10    135.11 o
  -3   3  21      886.49     1030.90     60.98 o
  -2   3  21      942.25      996.35     55.81 o
  -1   3  21     3912.67     3900.45    149.73 o
   0   3  21     1630.95     1556.20     61.03 o
   1   3  21     1637.31     1767.14     95.09 o
   2   3  21       15.34       27.11     56.54 o
   3   3  21     6110.15     5999.82    195.32 o
   4   3  21      879.67      738.74    100.54 o
   5   3  21     1896.31     2094.30    134.28 o
   6   3  21      160.94      155.04     85.58 o
   7   3  21       94.92       49.05    111.93 o
  -8   4  21      245.61      135.15     99.99 o
  -7   4  21     1167.72     1273.79     88.74 o
  -6   4  21      102.09       38.92     71.81 o
  -5   4  21     2171.02     2116.23    142.97 o
  -4   4  21      205.18       72.38     88.44 o
  -3   4  21      802.22      685.80     71.13 o
  -2   4  21      359.24      411.44     45.25 o
  -1   4  21       80.96       90.43     32.50 o
   0   4  21       15.75       32.72     33.66 o
   1   4  21     2747.05     2988.90    144.07 o
   2   4  21      172.81      200.88     94.72 o
   3   4  21      977.04      968.13    131.46 o
   4   4  21        1.84       34.94     82.57 o
   5   4  21       73.27      132.34     87.97 o
   6   4  21       15.98      -30.85     85.36 o
  -7   5  21     1114.46     1064.06    117.76 o
  -6   5  21       12.83        8.79     89.43 o
  -5   5  21       13.42      -39.86     91.68 o
  -4   5  21      477.99      328.00     97.31 o
  -3   5  21     1043.21     1058.82     62.27 o
  -2   5  21      393.14      391.22     44.27 o
  -1   5  21      153.82      172.11     61.50 o
   0   5  21      762.94      867.32     66.59 o
   1   5  21      484.31      490.82     48.90 o
   2   5  21     2409.82     2258.36    145.11 o
   3   5  21      960.77     1101.68    114.88 o
   4   5  21      358.70      396.74     94.28 o
   5   5  21      540.49      629.09    108.37 o
   6   5  21      558.48      441.04     96.25 o
  -7   6  21       93.09       77.34    149.08 o
  -6   6  21      698.49      615.29    111.81 o
  -5   6  21      249.80      263.66     94.28 o
  -4   6  21      996.07      993.11    114.15 o
  -3   6  21        6.87       -5.88     83.58 o
  -2   6  21      440.20      439.16     88.66 o
  -1   6  21     1406.43     1401.15     89.02 o
   0   6  21      412.93      378.73     60.22 o
   1   6  21     1009.99     1099.54     66.44 o
   2   6  21      282.71      399.31    102.01 o
   3   6  21       21.54       11.88     89.32 o
   4   6  21     2590.09     2403.09    152.26 o
   5   6  21      338.90      400.77    152.75 o
   6   6  21      194.67      194.22     94.83 o
  -7   7  21        0.87       63.56    147.82 o
  -6   7  21     2205.52     2332.09    218.53 o
  -5   7  21      367.43      382.55     98.38 o
  -4   7  21     1239.38     1369.06    134.85 o
  -3   7  21      199.00      206.73     86.55 o
  -2   7  21       14.34       14.41     64.33 o
  -1   7  21      692.06      608.25     74.82 o
   0   7  21     2357.10     2406.36    101.68 o
   1   7  21      624.03      523.81     62.57 o
   2   7  21     3737.56     3675.43    181.44 o
   3   7  21     1300.84     1437.25    129.43 o
   4   7  21      330.14      289.48    109.08 o
   5   7  21      686.74      665.22    112.14 o
   6   7  21      327.70      194.69    101.39 o
  -7   8  21      639.48      611.90    156.04 o
  -6   8  21      213.22      326.56    159.82 o
  -5   8  21        6.75       64.43    128.90 o
  -4   8  21       30.51      -23.30     90.15 o
  -3   8  21     1050.29      909.88    108.99 o
  -2   8  21     1181.67      982.82     91.20 o
  -1   8  21     4514.26     4289.06    178.17 o
   0   8  21       13.19       25.88     59.69 o
   1   8  21      233.67      221.16     57.69 o
   2   8  21      180.62      194.93    104.35 o
   3   8  21      182.29      137.24     94.27 o
   4   8  21      242.70      299.12    108.19 o
   5   8  21      625.65      614.35    105.84 o
   6   8  21      238.14      175.75    105.34 o
  -7   9  21       34.26       64.58    138.57 o
  -6   9  21       13.02      -24.55    142.68 o
  -5   9  21     1501.04     1186.04    177.03 o
  -4   9  21      265.68      162.88    118.89 o
  -3   9  21     2489.42     2264.19    142.73 o
  -2   9  21       10.62       14.18     71.65 o
  -1   9  21        8.19        8.66     67.62 o
   0   9  21      720.20      610.16     73.95 o
   1   9  21     1007.25     1059.20     81.81 o
   2   9  21      441.42      391.32    108.18 o
   3   9  21      336.67      338.77    113.76 o
   4   9  21     1429.79     1365.04    156.85 o
   5   9  21      164.51      131.87    100.41 o
  -6  10  21      308.36      335.35    154.15 o
  -5  10  21       85.79       58.98    142.50 o
  -4  10  21     1053.26     1081.01    162.98 o
  -3  10  21       81.28      138.65    115.04 o
  -2  10  21      254.83      246.71     76.81 o
  -1  10  21      326.39      251.08     73.94 o
   0  10  21       40.28       62.23     67.87 o
   1  10  21        2.17      -40.94     63.34 o
   2  10  21       47.45        9.48    104.15 o
   3  10  21       39.75       -7.83    103.24 o
   4  10  21      303.53      289.25    110.62 o
   5  10  21      649.52      615.96    119.87 o
  -6  11  21      365.78      229.09    156.17 o
  -5  11  21     1278.85     1263.05    189.12 o
  -4  11  21       26.36      158.05    132.74 o
  -3  11  21     1296.50     1294.38    172.68 o
  -2  11  21     1034.07     1069.61    120.08 o
  -1  11  21      431.32      480.81    102.06 o
   0  11  21     1799.45     1772.33    105.21 o
   1  11  21      212.61      178.18     67.86 o
   2  11  21      958.49      998.27    130.57 o
   3  11  21      807.07      765.30    124.71 o
   4  11  21      109.82      143.81    136.05 o
   5  11  21       48.04       33.04    137.42 o
  -5  12  21      398.27      637.97    172.90 o
  -4  12  21     1364.59     1126.04    173.82 o
  -3  12  21      143.66      118.42     99.02 o
  -2  12  21       87.58      178.10     96.26 o
  -1  12  21      184.80      223.50     94.32 o
   0  12  21       39.11       41.07     79.57 o
   1  12  21      214.37      360.50     83.35 o
   2  12  21     2569.24     2615.11    240.74 o
   3  12  21      121.91       66.99    139.55 o
   4  12  21     1354.42     1220.53    196.06 o
  -5  13  21       38.50      115.42    140.46 o
  -4  13  21      803.24      710.17    182.96 o
  -3  13  21       93.30       86.48    103.09 o
  -2  13  21      448.08      472.66    121.90 o
  -1  13  21      263.03      239.02     93.74 o
   0  13  21      565.89      733.41    105.29 o
   1  13  21       30.22        0.71    152.03 o
   2  13  21      964.89      755.71    176.13 o
   3  13  21        0.68      -18.37    143.28 o
  -4  14  21     1525.49     1361.57    215.65 o
  -3  14  21        5.37        9.50    111.65 o
  -2  14  21     1086.40     1372.43    139.54 o
  -1  14  21      140.79      180.85     93.87 o
   0  14  21      283.82      389.78     91.96 o
   1  14  21       22.74      108.49    168.50 o
   2  14  21      332.51      185.28    162.89 o
   3  14  21      188.91      365.87    170.13 o
  -3  15  21      714.11      965.65    140.95 o
  -2  15  21      481.08      641.40    129.46 o
  -1  15  21      479.38      579.16    129.68 o
   0  15  21      245.81      340.10    152.74 o
   1  15  21       88.32       63.25    161.69 o
  -6   0  22      236.43      243.69     97.08 o
  -4   0  22      819.66      785.06    102.03 o
  -2   0  22      327.64      307.41     71.07 o
   0   0  22     1220.16     1107.92    106.05 o
   2   0  22       22.22       29.31     69.45 o
   4   0  22       42.91       11.53     68.34 o
   6   0  22      392.30      411.03    181.78 o
  -7   1  22      137.19      142.79     65.46 o
  -6   1  22       61.47       41.99     65.58 o
  -5   1  22       85.02       25.65     60.40 o
  -4   1  22      340.28      450.73     64.41 o
  -3   1  22       56.17       17.10     47.94 o
  -2   1  22      583.71      668.54     59.90 o
  -1   1  22       11.27        6.23     35.16 o
   0   1  22      149.07      223.59     48.24 o
   1   1  22      268.83      237.89     54.62 o
   2   1  22      684.96      681.36     65.05 o
   3   1  22      340.10      408.27     58.58 o
   4   1  22     1867.41     1890.83    109.07 o
   5   1  22       48.86       41.59    116.84 o
   6   1  22     1038.86      778.75    132.89 o
  -7   2  22     1150.35     1144.30     96.51 o
  -6   2  22     1409.14     1315.31     89.38 o
  -5   2  22      339.23      297.45     65.22 o
  -4   2  22      119.44       82.45     58.03 o
  -3   2  22      350.12      349.60     80.40 o
  -2   2  22      317.38      272.54     56.37 o
  -1   2  22     2835.12     3018.63    129.98 o
   0   2  22     4937.90     4505.44    301.32 o
   1   2  22     2247.49     2298.82    193.95 o
   2   2  22     1624.30     1736.88    136.12 o
   3   2  22      334.03      294.49     86.91 o
   4   2  22       45.70       -6.22     72.97 o
   5   2  22       38.48       63.11     76.76 o
   6   2  22      151.17      150.55    111.95 o
  -7   3  22        5.73      -38.95     65.61 o
  -6   3  22       27.20      -27.56     66.10 o
  -5   3  22      194.64      169.14     63.77 o
  -4   3  22     1850.49     1752.36    130.22 o
  -3   3  22        0.03        2.56     69.79 o
  -2   3  22     2451.30     2545.95    293.21 o
  -1   3  22       79.69      100.63     61.15 o
   0   3  22        4.39       28.17     38.01 o
   1   3  22        8.89       12.43     81.59 o
   2   3  22     1107.68     1008.98    104.37 o
   3   3  22       74.42      -18.34     80.86 o
   4   3  22      750.89      910.52    108.22 o
   5   3  22      201.34      194.21     80.98 o
   6   3  22        9.60       60.57    150.63 o
  -7   4  22       25.92      -46.52     70.92 o
  -6   4  22     1521.97     1340.77    104.48 o
  -5   4  22       38.38       10.51     91.74 o
  -4   4  22      127.15      121.17     93.26 o
  -3   4  22     1366.63     1336.62    111.60 o
  -2   4  22       97.25      110.46     71.87 o
  -1   4  22     1481.11     1345.96     95.24 o
   0   4  22     2595.22     3006.19     99.67 o
   1   4  22      512.53      459.25    144.99 o
   2   4  22       15.75      -21.33     84.55 o
   3   4  22      318.86      340.57     99.47 o
   4   4  22      122.02      125.35     88.15 o
   5   4  22       97.06      133.92     81.22 o
   6   4  22     1150.16     1074.14    115.08 o
  -7   5  22      690.67      721.63     90.57 o
  -6   5  22       44.20       24.71     92.80 o
  -5   5  22      172.32      110.02     91.72 o
  -4   5  22     2048.30     2128.08    141.64 o
  -3   5  22      385.57      381.16     89.13 o
  -2   5  22     1303.80     1546.73    117.46 o
  -1   5  22     1262.67     1297.12     82.62 o
   0   5  22       34.04        0.87     46.08 o
   1   5  22      101.10      162.77     90.87 o
   2   5  22     4237.56     4356.08    214.73 o
   3   5  22       22.31       55.94     91.87 o
   4   5  22     1209.02     1213.68    124.70 o
   5   5  22      184.28      135.71     90.20 o
   6   5  22      236.33      213.26     94.78 o
  -7   6  22      199.25      257.46    145.81 o
  -6   6  22     1771.10     1731.86    140.62 o
  -5   6  22     2046.97     1858.64    143.69 o
  -4   6  22      419.03      411.04    102.49 o
  -3   6  22     1301.83     1251.64    117.47 o
  -2   6  22      469.76      425.45    131.99 o
  -1   6  22      356.28      295.89     62.33 o
   0   6  22       26.35       -6.75     49.14 o
   1   6  22      208.92      155.19     99.61 o
   2   6  22       55.63      -18.45     94.32 o
   3   6  22     1097.66      983.44    122.10 o
   4   6  22      331.73      363.22     96.56 o
   5   6  22      468.24      429.22    101.41 o
   6   6  22      729.22      693.86    112.72 o
  -6   7  22      183.04      191.69    144.30 o
  -5   7  22      222.93      216.04    100.24 o
  -4   7  22      543.72      511.22    129.88 o
  -3   7  22      392.98      440.22     97.09 o
  -2   7  22      966.08      956.74    104.32 o
  -1   7  22     2669.69     2684.61    111.94 o
   0   7  22     1482.59     1488.04     88.11 o
   1   7  22     1991.42     1841.06    218.67 o
   2   7  22     1023.09     1027.40    126.91 o
   3   7  22     2225.80     1919.22    146.30 o
   4   7  22     1100.23     1096.90    121.77 o
   5   7  22      324.50      326.47    101.40 o
  -6   8  22       40.90      -19.04    142.40 o
  -5   8  22      203.56      239.32    129.03 o
  -4   8  22      272.51      249.13    100.03 o
  -3   8  22      114.42      122.23     84.74 o
  -2   8  22      777.93      879.63     89.01 o
  -1   8  22        6.99       -1.78     59.57 o
   0   8  22     2257.16     2005.14     97.76 o
   1   8  22      537.93      418.19    114.36 o
   2   8  22      777.27      752.53    121.11 o
[truncated: 21,956 more chars]
